# Supplementary material for: Multiple Introductions of Salmonella enterica Serovar Typhi H58 with Reduced Fluoroquinolone Susceptibility into Chile
Source: Emerg Infect Dis. 2020 Nov;26(11):2736–40. doi: 10.3201/eid2611.201676 (PMC7588544; doi:10.3201/eid2611.201676)
Supplement: Appendix 2 — Salmonella Typhi sequences used to investigate multiple introductions of Salmonella Typhi H58 genotype 4.3.1, Chile. [file 20-1676-Techapp-s2.xlsx]

## Sheet: Appendix 2 Table 1
Article DOI: https://doi.org/10.3201/eid2611.201676
Multiple Introductions of Salmonella enterica Serovar Typhi H58 with Reduced Fluoroquinolone Susceptibility, Chile
Appendix 2
Appendix 2 Table 1. Publicly available sequences used in a study of Salmonella enterica Serovar Typhi H58, Chile
ID	Accession no.	Genotype	Country	Year	Publication
10060_5_2	ERS223228	4.3.1.1	Cambodia	2012	Wong et al. 2016
10060_5_3	ERS223229	4.3.1.1	Cambodia	2012	Wong et al. 2016
10060_5_4	ERS223230	4.3.1.1	Cambodia	2012	Wong et al. 2016
10060_5_5	ERS223231	4.3.1.1	Cambodia	2012	Wong et al. 2016
10060_5_87	ERS223313	4.3.1.1	Bangladesh	2011	Wong et al. 2016
10060_5_88	ERS223314	4.3.1.3	Bangladesh	2011	Wong et al. 2016
10060_5_89	ERS223315	4.3.1.1	Bangladesh	2011	Wong et al. 2016
10060_5_90	ERS223316	4.3.1.1	Bangladesh	2011	Wong et al. 2016
10060_5_91	ERS223317	4.3.1.3	Bangladesh	2011	Wong et al. 2016
10060_5_92	ERS223318	4.3.1.3	Bangladesh	2011	Wong et al. 2016
10060_5_93	ERS223319	4.3.1.1	Bangladesh	2008	Wong et al. 2016
10060_5_94	ERS223320	4.3.1.1	Bangladesh	2012	Wong et al. 2016
10060_6_28	ERS223534	4.3.1.1	Laos	2009	Wong et al. 2016
10060_6_31	ERS223537	4.3.1.1	Laos	2008	Wong et al. 2016
10060_6_33	ERS223539	4.3.1.1	Laos	2010	Wong et al. 2016
10060_6_36	ERS223542	4.3.1.1	Laos	2003	Wong et al. 2016
10060_6_38	ERS223544	4.3.1.1	Laos	2003	Wong et al. 2016
10060_6_39	ERS223545	4.3.1.1	Laos	2003	Wong et al. 2016
10060_6_4	ERS223510	4.3.1.1	Laos	2008	Wong et al. 2016
10060_6_47	ERS223553	4.3.1.1	Laos	2003	Wong et al. 2016
10060_6_49	ERS223555	4.3.1.1	Laos	2003	Wong et al. 2016
10060_6_50	ERS223556	4.3.1.1	Laos	2003	Wong et al. 2016
10060_6_54	ERS223560	4.3.1.1	Laos	2004	Wong et al. 2016
10060_6_55	ERS223561	4.3.1.1	Laos	2004	Wong et al. 2016
10060_6_71	ERS223577	4.3.1.1	Tanzania	2008	Wong et al. 2016
10060_6_72	ERS223578	4.3.1.1	Tanzania	2008	Wong et al. 2016
10060_6_75	ERS223581	4.3.1.1	Tanzania	2008	Wong et al. 2016
10060_6_77	ERS223583	4.3.1.1	Tanzania	2008	Wong et al. 2016
10060_6_78	ERS223584	4.3.1.1	Tanzania	2008	Wong et al. 2016
10060_6_79	ERS223585	4.3.1.1	Tanzania	2008	Wong et al. 2016
10060_6_80	ERS223586	4.3.1.1	Tanzania	2008	Wong et al. 2016
10060_6_81	ERS223587	4.3.1.1	Tanzania	2008	Wong et al. 2016
10060_6_82	ERS223588	4.3.1.1	Tanzania	2008	Wong et al. 2016
10060_6_83	ERS223589	4.3.1.1	Tanzania	2008	Wong et al. 2016
10060_6_85	ERS223591	4.3.1.1	Iraq	2006	Wong et al. 2016
10060_6_86	ERS223592	4.3.1.1	Iraq	2009	Wong et al. 2016
10060_6_87	ERS223593	4.3.1.1	Iraq	2008	Wong et al. 2016
10060_6_88	ERS223594	4.3.1.1	Iraq	2010	Wong et al. 2016
10060_6_89	ERS223595	4.3.1.1	Iraq	2007	Wong et al. 2016
10060_6_90	ERS223596	4.3.1.1	Iraq	2009	Wong et al. 2016
10060_6_91	ERS223597	4.3.1.1	Iraq	2008	Wong et al. 2016
10060_6_92	ERS223598	4.3.1.1	Iraq	2009	Wong et al. 2016
10060_6_93	ERS223599	4.3.1.1	Iraq	2008	Wong et al. 2016
10071_3_1	ERS223321	4.3.1.3	Bangladesh	2012	Wong et al. 2016
10071_3_11	ERS223331	4.3.1.1	Bangladesh	2012	Wong et al. 2016
10071_3_13	ERS223333	4.3.1.1	Bangladesh	2012	Wong et al. 2016
10071_3_14	ERS223334	4.3.1.1	Bangladesh	2012	Wong et al. 2016
10071_3_17	ERS223337	4.3.1.3	Bangladesh	2012	Wong et al. 2016
10071_3_19	ERS223339	4.3.1.1	Bangladesh	2012	Wong et al. 2016
10071_3_2	ERS223322	4.3.1.3	Bangladesh	2012	Wong et al. 2016
10071_3_20	ERS223340	4.3.1.2	Bangladesh	2012	Wong et al. 2016
10071_3_21	ERS223341	4.3.1.3	Bangladesh	2012	Wong et al. 2016
10071_3_26	ERS223346	4.3.1.1	South Africa	2005	Wong et al. 2016
10071_3_47	ERS223367	4.3.1.1	South Africa	2010	Wong et al. 2016
10071_3_50	ERS223370	4.3.1.3	South Africa	2010	Wong et al. 2016
10071_3_58	ERS223378	4.3.1.1	South Africa	2011	Wong et al. 2016
10071_3_60	ERS223380	4.3.1.1	South Africa	2012	Wong et al. 2016
10071_3_8	ERS223328	4.3.1.1	Bangladesh	2012	Wong et al. 2016
10071_8_62	ERS239588	4.3.1.1	Kenya	2007	Wong et al. 2016
10071_8_63	ERS239589	4.3.1.1	Kenya	2008	Wong et al. 2016
10071_8_64	ERS239590	4.3.1.1	Kenya	2007	Wong et al. 2016
10071_8_65	ERS239591	4.3.1.2	Kenya	2007	Wong et al. 2016
10071_8_66	ERS239592	4.3.1.2	Kenya	2007	Wong et al. 2016
10071_8_67	ERS239593	4.3.1.1	Kenya	2008	Wong et al. 2016
10071_8_68	ERS239594	4.3.1.1	Kenya	2007	Wong et al. 2016
10071_8_69	ERS239595	4.3.1.2	Kenya	2007	Wong et al. 2016
10071_8_70	ERS239596	4.3.1.1	Kenya	2008	Wong et al. 2016
10071_8_71	ERS239597	4.3.1.1	Kenya	2009	Wong et al. 2016
10071_8_72	ERS239598	4.3.1.1	Kenya	2007	Wong et al. 2016
10071_8_74	ERS239600	4.3.1.1	Kenya	2008	Wong et al. 2016
10071_8_76	ERS239602	4.3.1.1	Kenya	2007	Wong et al. 2016
10071_8_77	ERS239603	4.3.1.2	Kenya	2007	Wong et al. 2016
10071_8_78	ERS239604	4.3.1.1	Kenya	2008	Wong et al. 2016
10071_8_79	ERS239605	4.3.1.1	Kenya	2007	Wong et al. 2016
10071_8_80	ERS239606	4.3.1.2	Kenya	2007	Wong et al. 2016
10071_8_81	ERS239607	4.3.1.2	Kenya	2007	Wong et al. 2016
10071_8_82	ERS239608	4.3.1.1	Kenya	2008	Wong et al. 2016
10071_8_83	ERS239609	4.3.1.1	Kenya	2007	Wong et al. 2016
10071_8_88	ERS239614	4.3.1.1	Kenya	2007	Wong et al. 2016
10071_8_89	ERS239615	4.3.1.2	Kenya	2007	Wong et al. 2016
10071_8_90	ERS239616	4.3.1.1	Kenya	2009	Wong et al. 2016
10071_8_91	ERS239617	4.3.1.1	Kenya	2008	Wong et al. 2016
10071_8_92	ERS239618	4.3.1.2	Kenya	2008	Wong et al. 2016
10071_8_94	ERS239620	4.3.1.1	Kenya	2008	Wong et al. 2016
10071_8_95	ERS239621	4.3.1.1	Kenya	2007	Wong et al. 2016
10209_5_1	ERS239622	4.3.1.1	Cambodia	2007	Wong et al. 2016
10209_5_10	ERS239631	4.3.1.1	Cambodia	2007	Wong et al. 2016
10209_5_11	ERS239632	4.3.1.1	Cambodia	2008	Wong et al. 2016
10209_5_12	ERS239633	4.3.1.1	Cambodia	2007	Wong et al. 2016
10209_5_14	ERS239635	4.3.1.1	Cambodia	2007	Wong et al. 2016
10209_5_15	ERS239636	4.3.1.1	Cambodia	2007	Wong et al. 2016
10209_5_16	ERS239637	4.3.1.1	Cambodia	2007	Wong et al. 2016
10209_5_17	ERS239638	4.3.1.1	Cambodia	2007	Wong et al. 2016
10209_5_18	ERS239639	4.3.1.1	Cambodia	2007	Wong et al. 2016
10209_5_19	ERS239640	4.3.1.1	Cambodia	2007	Wong et al. 2016
10209_5_2	ERS239623	4.3.1.1	Cambodia	2007	Wong et al. 2016
10209_5_28	ERS239649	4.3.1.1	Laos	2001	Wong et al. 2016
10209_5_3	ERS239624	4.3.1.1	Cambodia	2007	Wong et al. 2016
10209_5_31	ERS239652	4.3.1.1	Laos	2002	Wong et al. 2016
10209_5_33	ERS239654	4.3.1.1	Laos	2002	Wong et al. 2016
10209_5_34	ERS239655	4.3.1.1	Laos	2002	Wong et al. 2016
10209_5_35	ERS239656	4.3.1.1	Laos	2002	Wong et al. 2016
10209_5_38	ERS239659	4.3.1.1	Laos	2002	Wong et al. 2016
10209_5_39	ERS239660	4.3.1.1	Laos	2002	Wong et al. 2016
10209_5_4	ERS239625	4.3.1.1	Cambodia	2007	Wong et al. 2016
10209_5_41	ERS239662	4.3.1.1	Laos	2002	Wong et al. 2016
10209_5_43	ERS239664	4.3.1.1	Laos	2002	Wong et al. 2016
10209_5_44	ERS239665	4.3.1.1	Laos	2002	Wong et al. 2016
10209_5_46	ERS239667	4.3.1.1	Laos	2000	Wong et al. 2016
10209_5_5	ERS239626	4.3.1.1	Cambodia	2007	Wong et al. 2016
10209_5_50	ERS239671	4.3.1.1	Laos	2002	Wong et al. 2016
10209_5_51	ERS239672	4.3.1.1	Laos	2000	Wong et al. 2016
10209_5_53	ERS239674	4.3.1.1	Laos	2000	Wong et al. 2016
10209_5_58	ERS239679	4.3.1.1	Laos	2003	Wong et al. 2016
10209_5_61	ERS239682	4.3.1.1	Laos	2000	Wong et al. 2016
10209_5_7	ERS239628	4.3.1.1	Cambodia	2007	Wong et al. 2016
10349_1_10	ERS248924	4.3.1.2	India	2003	Wong et al. 2016
10349_1_14	ERS248928	4.3.1.2	India	2004	Wong et al. 2016
10349_1_21	ERS248935	4.3.1.1	India	2005	Wong et al. 2016
10349_1_22	ERS248936	4.3.1.1	South East Asia	2006	Wong et al. 2016
10349_1_23	ERS248937	4.3.1.2	India	2006	Wong et al. 2016
10349_1_24	ERS248938	4.3.1.1	India	2006	Wong et al. 2016
10349_1_25	ERS248939	4.3.1.2	India	2006	Wong et al. 2016
10349_1_34	ERS248948	4.3.1.2	India	2008	Wong et al. 2016
10349_1_40	ERS248954	4.3.1.2	India	2008	Wong et al. 2016
10349_1_46	ERS248960	4.3.1.2	India	2009	Wong et al. 2016
10349_1_52	ERS248966	4.3.1.2	India	2010	Wong et al. 2016
10349_1_54	ERS248968	4.3.1.1	India	2010	Wong et al. 2016
10349_1_55	ERS248969	4.3.1.2	India	2010	Wong et al. 2016
10349_1_58	ERS248972	4.3.1	Thailand	2010	Wong et al. 2016
10349_1_59	ERS248973	4.3.1.2	India	2010	Wong et al. 2016
10349_1_61	ERS248975	4.3.1.2	India	2010	Wong et al. 2016
10349_1_67	ERS248981	4.3.1.2	India	2011	Wong et al. 2016
10349_1_71	ERS248985	4.3.1.2	India	2011	Wong et al. 2016
10349_1_72	ERS248986	4.3.1.2	India	2011	Wong et al. 2016
10349_1_74	ERS248988	4.3.1.1	India	2012	Wong et al. 2016
10349_1_75	ERS248989	4.3.1.2	India	2012	Wong et al. 2016
10349_1_79	ERS248993	4.3.1.1	India	2012	Wong et al. 2016
10349_1_91	ERS249005	4.3.1.2	India	2002	Wong et al. 2016
10349_1_95	ERS249009	4.3.1.2	Vietnam	2004	Wong et al. 2016
10425_1_1	ERS325082	4.3.1.1	Vietnam	1994	Wong et al. 2016
10425_1_11	ERS325153	4.3.1.1	Vietnam	1995	Wong et al. 2016
10425_1_15	ERS325177	4.3.1.1	Vietnam	1996	Wong et al. 2016
10425_1_16	ERS325184	4.3.1.1	Vietnam	1995	Wong et al. 2016
10425_1_17	ERS325191	4.3.1.1	Vietnam	1994	Wong et al. 2016
10425_1_18	ERS325192	4.3.1.1	Vietnam	1995	Wong et al. 2016
10425_1_19	ERS325193	4.3.1.1	Vietnam	1996	Wong et al. 2016
10425_1_2	ERS325085	4.3.1.2	Nepal	2011	Wong et al. 2016
10425_1_20	ERS325196	4.3.1.1	Vietnam	1996	Wong et al. 2016
10425_1_23	ERS325200	4.3.1.1	Vietnam	1995	Wong et al. 2016
10425_1_24	ERS325201	4.3.1.1	Vietnam	1995	Wong et al. 2016
10425_1_26	ERS325210	4.3.1.1	Vietnam	1996	Wong et al. 2016
10425_1_27	ERS325216	4.3.1.1	Vietnam	1995	Wong et al. 2016
10425_1_29	ERS325223	4.3.1.1	Vietnam	1994	Wong et al. 2016
10425_1_3	ERS325093	4.3.1.2	Nepal	2011	Wong et al. 2016
10425_1_30	ERS325224	4.3.1.1	Vietnam	1995	Wong et al. 2016
10425_1_31	ERS325225	4.3.1.1	Vietnam	1996	Wong et al. 2016
10425_1_33	ERS325232	4.3.1.1	Vietnam	1996	Wong et al. 2016
10425_1_34	ERS325246	4.3.1.1	Vietnam	1994	Wong et al. 2016
10425_1_37	ERS325256	4.3.1.1	Vietnam	1995	Wong et al. 2016
10425_1_4	ERS325097	4.3.1.1	Vietnam	1994	Wong et al. 2016
10425_1_42	ERS325284	4.3.1.1	Vietnam	1994	Wong et al. 2016
10425_1_43	ERS325287	4.3.1.1	Vietnam	1997	Wong et al. 2016
10425_1_45	ERS325299	4.3.1.1	Vietnam	1993	Wong et al. 2016
10425_1_48	ERS325320	4.3.1.1	Vietnam	1997	Wong et al. 2016
10425_1_51	ERS325338	4.3.1.1	Vietnam	1993	Wong et al. 2016
10425_1_55	ERS325356	4.3.1.1	Vietnam	1994	Wong et al. 2016
10425_1_57	ERS325363	4.3.1.1	Vietnam	1994	Wong et al. 2016
10425_1_58	ERS325365	4.3.1.1	Vietnam	1997	Wong et al. 2016
10425_1_6	ERS325108	4.3.1.2	Nepal	2011	Wong et al. 2016
10425_1_62	ERS325374	4.3.1.1	Vietnam	1994	Wong et al. 2016
10425_1_7	ERS325121	4.3.1.1	Vietnam	1994	Wong et al. 2016
10425_1_73	ERS325397	4.3.1.1	Vietnam	1994	Wong et al. 2016
10425_1_8	ERS325145	4.3.1.1	Vietnam	1995	Wong et al. 2016
10425_1_9	ERS325146	4.3.1.2	Nepal	2011	Wong et al. 2016
10426_1_1	ERS325105	4.3.1.1	Vietnam	1994	Wong et al. 2016
10426_1_10	ERS325182	4.3.1.1	Vietnam	1994	Wong et al. 2016
10426_1_11	ERS325186	4.3.1.1	Vietnam	1996	Wong et al. 2016
10426_1_12	ERS325188	4.3.1.1	Vietnam	1995	Wong et al. 2016
10426_1_13	ERS325189	4.3.1.1	Vietnam	1994	Wong et al. 2016
10426_1_14	ERS325203	4.3.1.1	Vietnam	1995	Wong et al. 2016
10426_1_16	ERS325205	4.3.1.1	Vietnam	1995	Wong et al. 2016
10426_1_17	ERS325206	4.3.1.1	Vietnam	1994	Wong et al. 2016
10426_1_19	ERS325208	4.3.1.1	Vietnam	1995	Wong et al. 2016
10426_1_2	ERS325129	4.3.1.1	Vietnam	1994	Wong et al. 2016
10426_1_21	ERS325219	4.3.1.1	Vietnam	1996	Wong et al. 2016
10426_1_23	ERS325221	4.3.1.1	Vietnam	1995	Wong et al. 2016
10426_1_24	ERS325230	4.3.1.1	Vietnam	1994	Wong et al. 2016
10426_1_25	ERS325240	4.3.1.1	Vietnam	1995	Wong et al. 2016
10426_1_26	ERS325244	4.3.1.1	Vietnam	1996	Wong et al. 2016
10426_1_27	ERS325249	4.3.1.1	Vietnam	1995	Wong et al. 2016
10426_1_28	ERS325254	4.3.1.1	Vietnam	1994	Wong et al. 2016
10426_1_29	ERS325257	4.3.1.1	Vietnam	1995	Wong et al. 2016
10426_1_30	ERS325262	4.3.1.1	Vietnam	1994	Wong et al. 2016
10426_1_31	ERS325265	4.3.1.1	Vietnam	1995	Wong et al. 2016
10426_1_34	ERS325278	4.3.1.1	Vietnam	1997	Wong et al. 2016
10426_1_35	ERS325280	4.3.1.1	Vietnam	1994	Wong et al. 2016
10426_1_36	ERS325286	4.3.1.1	Vietnam	1997	Wong et al. 2016
10426_1_38	ERS325292	4.3.1.1	Vietnam	1994	Wong et al. 2016
10426_1_40	ERS325295	4.3.1.1	Vietnam	1997	Wong et al. 2016
10426_1_41	ERS325296	4.3.1.1	Vietnam	1995	Wong et al. 2016
10426_1_42	ERS325298	4.3.1.1	Vietnam	1998	Wong et al. 2016
10426_1_47	ERS325318	4.3.1.1	Vietnam	1997	Wong et al. 2016
10426_1_48	ERS325319	4.3.1.1	Vietnam	1997	Wong et al. 2016
10426_1_49	ERS325323	4.3.1.1	Vietnam	1993	Wong et al. 2016
10426_1_50	ERS325326	4.3.1.1	Vietnam	1997	Wong et al. 2016
10426_1_51	ERS325327	4.3.1.1	Vietnam	1997	Wong et al. 2016
10426_1_52	ERS325329	4.3.1.1	Vietnam	1997	Wong et al. 2016
10426_1_55	ERS325335	4.3.1.1	Vietnam	1997	Wong et al. 2016
10426_1_57	ERS325340	4.3.1.1	Vietnam	1994	Wong et al. 2016
10426_1_58	ERS325342	4.3.1.1	Vietnam	1995	Wong et al. 2016
10426_1_59	ERS325343	4.3.1.1	Vietnam	1997	Wong et al. 2016
10426_1_6	ERS325155	4.3.1.2	Nepal	2011	Wong et al. 2016
10426_1_60	ERS325350	4.3.1.1	Vietnam	1995	Wong et al. 2016
10426_1_61	ERS325351	4.3.1.1	Vietnam	1997	Wong et al. 2016
10426_1_62	ERS325355	4.3.1.1	Vietnam	1994	Wong et al. 2016
10426_1_63	ERS325358	4.3.1.1	Vietnam	1995	Wong et al. 2016
10426_1_64	ERS325361	4.3.1.1	Vietnam	1997	Wong et al. 2016
10426_1_67	ERS325371	4.3.1.1	Vietnam	1994	Wong et al. 2016
10426_1_69	ERS325378	4.3.1.1	Vietnam	1993	Wong et al. 2016
10426_1_70	ERS325380	4.3.1.1	Vietnam	1994	Wong et al. 2016
10426_1_71	ERS325383	4.3.1.1	Vietnam	1994	Wong et al. 2016
10426_1_72	ERS325398	4.3.1.1	Vietnam	1994	Wong et al. 2016
10426_1_74	ERS325415	4.3.1.1	Vietnam	1994	Wong et al. 2016
10426_1_76	ERS325423	4.3.1.1	Vietnam	1994	Wong et al. 2016
10426_1_78	ERS325428	4.3.1.1	Vietnam	1994	Wong et al. 2016
10426_1_79	ERS325429	4.3.1.1	Vietnam	1994	Wong et al. 2016
10426_1_80	ERS325430	4.3.1.1	Vietnam	1994	Wong et al. 2016
10426_1_81	ERS325434	4.3.1.1	Vietnam	1994	Wong et al. 2016
10426_1_82	ERS325436	4.3.1.1	Vietnam	1994	Wong et al. 2016
10426_1_84	ERS325438	4.3.1.1	Vietnam	1994	Wong et al. 2016
10426_1_85	ERS325439	4.3.1.1	Vietnam	1994	Wong et al. 2016
10426_1_88	ERS325447	4.3.1.1	Vietnam	1994	Wong et al. 2016
10426_1_9	ERS325181	4.3.1.1	Vietnam	1995	Wong et al. 2016
10426_1_92	ERS325452	4.3.1.1	Vietnam	1994	Wong et al. 2016
10426_1_94	ERS325454	4.3.1.1	Vietnam	1994	Wong et al. 2016
10426_1_95	ERS325460	4.3.1.1	Vietnam	1994	Wong et al. 2016
10426_1_96	ERS325463	4.3.1.1	Vietnam	1994	Wong et al. 2016
10492_1_11	ERS326241	4.3.1.1	India	2012	Wong et al. 2016
10492_1_12	ERS326245	4.3.1.2	India	2012	Wong et al. 2016
10492_1_13	ERS326247	4.3.1.2	India	2012	Wong et al. 2016
10492_1_15	ERS326251	4.3.1.2	Unknown	2012	Wong et al. 2016
10492_1_17	ERS326258	4.3.1.2	India	2012	Wong et al. 2016
10492_1_18	ERS326261	4.3.1.2	India	2011	Wong et al. 2016
10492_1_19	ERS326266	4.3.1.1	India	2011	Wong et al. 2016
10492_1_20	ERS326269	4.3.1.2	India	2011	Wong et al. 2016
10492_1_21	ERS326282	4.3.1.1	India	2011	Wong et al. 2016
10492_1_22	ERS326285	4.3.1	India	2011	Wong et al. 2016
10492_1_23	ERS326287	4.3.1.2	Unknown	2011	Wong et al. 2016
10492_1_24	ERS326296	4.3.1.3	Bangladesh	2011	Wong et al. 2016
10492_1_25	ERS326297	4.3.1.2	India	2010	Wong et al. 2016
10492_1_26	ERS326298	4.3.1.1	Myanmar	2010	Wong et al. 2016
10492_1_27	ERS326299	4.3.1.1	India	2011	Wong et al. 2016
10492_1_28	ERS326300	4.3.1	India	2011	Wong et al. 2016
10492_1_30	ERS326311	4.3.1.2	India	2011	Wong et al. 2016
10492_1_31	ERS326316	4.3.1.2	India	2011	Wong et al. 2016
10492_1_33	ERS326323	4.3.1.2	Unknown	2011	Wong et al. 2016
10492_1_36	ERS326331	4.3.1.2	Lebanon	2010	Wong et al. 2016
10492_1_38	ERS326337	4.3.1.2	Nepal	2010	Wong et al. 2016
10492_1_40	ERS326341	4.3.1.3	Bangladesh	2010	Wong et al. 2016
10492_1_41	ERS326342	4.3.1.1	India	2011	Wong et al. 2016
10492_1_42	ERS326343	4.3.1.2	India	2011	Wong et al. 2016
10492_1_43	ERS326348	4.3.1.2	India	2011	Wong et al. 2016
10492_1_44	ERS326349	4.3.1.2	India	2011	Wong et al. 2016
10492_1_51	ERS326359	4.3.1.1	Bangladesh	2010	Wong et al. 2016
10492_1_52	ERS326365	4.3.1.3	Unknown	2011	Wong et al. 2016
10492_1_54	ERS326369	4.3.1.1	Pakistan	2011	Wong et al. 2016
10492_1_55	ERS326370	4.3.1.1	Bangladesh	2011	Wong et al. 2016
10492_1_6	ERS326227	4.3.1.2	India	2011	Wong et al. 2016
10492_1_60	ERS326426	4.3.1.1	Fiji	1992	Wong et al. 2016
10492_1_62	ERS326435	4.3.1.1	Fiji	1993	Wong et al. 2016
10492_1_72	ERS326485	4.3.1.2	India	2011	Wong et al. 2016
10492_1_73	ERS326486	4.3.1.1	Iraq	2011	Wong et al. 2016
10492_1_74	ERS326487	4.3.1	India	2011	Wong et al. 2016
10492_1_76	ERS326493	4.3.1.2	India	2011	Wong et al. 2016
10492_1_79	ERS326503	4.3.1.1	Cambodia	2012	Wong et al. 2016
10492_1_82	ERS326508	4.3.1.2	India	2012	Wong et al. 2016
10492_1_83	ERS326510	4.3.1	India	2011	Wong et al. 2016
10492_1_85	ERS326512	4.3.1.2	Nepal	2011	Wong et al. 2016
10492_1_86	ERS326518	4.3.1	Pakistan	2011	Wong et al. 2016
10493_1_14	ERS326240	4.3.1.2	India	2011	Wong et al. 2016
10493_1_17	ERS326252	4.3.1.1	Africa	2012	Wong et al. 2016
10493_1_18	ERS326253	4.3.1	India	2012	Wong et al. 2016
10493_1_19	ERS326256	4.3.1.1	Pakistan	2012	Wong et al. 2016
10493_1_20	ERS326257	4.3.1.2	Nepal	2012	Wong et al. 2016
10493_1_21	ERS326259	4.3.1	India	2012	Wong et al. 2016
10493_1_22	ERS326262	4.3.1.2	Unknown	2011	Wong et al. 2016
10493_1_23	ERS326263	4.3.1.2	India	2011	Wong et al. 2016
10493_1_24	ERS326268	4.3.1	India	2011	Wong et al. 2016
10493_1_26	ERS326274	4.3.1	SriLanka	2011	Wong et al. 2016
10493_1_27	ERS326275	4.3.1	Pakistan	2011	Wong et al. 2016
10493_1_30	ERS326283	4.3.1.2	India	2011	Wong et al. 2016
10493_1_31	ERS326284	4.3.1.1	India	2011	Wong et al. 2016
10493_1_33	ERS326301	4.3.1.2	India	2011	Wong et al. 2016
10493_1_38	ERS326307	4.3.1.1	Pakistan	2010	Wong et al. 2016
10493_1_39	ERS326314	4.3.1.2	India	2011	Wong et al. 2016
10493_1_41	ERS326320	4.3.1.1	India	2011	Wong et al. 2016
10493_1_43	ERS326332	4.3.1.1	Bangladesh	2010	Wong et al. 2016
10493_1_45	ERS326336	4.3.1.1	Thailand	2010	Wong et al. 2016
10493_1_46	ERS326344	4.3.1.2	India	2011	Wong et al. 2016
10493_1_49	ERS326361	4.3.1	Unknown	2011	Wong et al. 2016
10493_1_73	ERS326436	4.3.1.1	Fiji	1993	Wong et al. 2016
10493_1_79	ERS326468	4.3.1.2	India	2011	Wong et al. 2016
10493_1_80	ERS326483	4.3.1.1	India	2011	Wong et al. 2016
10493_1_81	ERS326488	4.3.1.1	India	2011	Wong et al. 2016
10493_1_82	ERS326489	4.3.1.2	Indonesia	2011	Wong et al. 2016
10493_1_84	ERS326502	4.3.1.1	Afghanistan	2012	Wong et al. 2016
10493_1_9	ERS326228	4.3.1.2	India	2011	Wong et al. 2016
10540_1_10	ERS325180	4.3.1.1	Vietnam	1995	Wong et al. 2016
10540_1_11	ERS325183	4.3.1.1	Vietnam	1994	Wong et al. 2016
10540_1_12	ERS325185	4.3.1.1	Vietnam	1996	Wong et al. 2016
10540_1_14	ERS325190	4.3.1.1	Vietnam	1994	Wong et al. 2016
10540_1_15	ERS325194	4.3.1.1	Vietnam	1996	Wong et al. 2016
10540_1_16	ERS325195	4.3.1.1	Vietnam	1996	Wong et al. 2016
10540_1_17	ERS325197	4.3.1.1	Vietnam	1994	Wong et al. 2016
10540_1_18	ERS325202	4.3.1.1	Vietnam	1995	Wong et al. 2016
10540_1_19	ERS325211	4.3.1.1	Vietnam	1996	Wong et al. 2016
10540_1_20	ERS325213	4.3.1.1	Vietnam	1994	Wong et al. 2016
10540_1_21	ERS325218	4.3.1.1	Vietnam	1995	Wong et al. 2016
10540_1_22	ERS325226	4.3.1.1	Vietnam	1996	Wong et al. 2016
10540_1_23	ERS325227	4.3.1.1	Vietnam	1996	Wong et al. 2016
10540_1_24	ERS325228	4.3.1.1	Vietnam	1995	Wong et al. 2016
10540_1_26	ERS325234	4.3.1.1	Vietnam	1996	Wong et al. 2016
10540_1_27	ERS325235	4.3.1.1	Vietnam	1996	Wong et al. 2016
10540_1_28	ERS325236	4.3.1.1	Vietnam	1995	Wong et al. 2016
10540_1_29	ERS325237	4.3.1.1	Vietnam	1995	Wong et al. 2016
10540_1_30	ERS325241	4.3.1.1	Vietnam	1996	Wong et al. 2016
10540_1_31	ERS325242	4.3.1.1	Vietnam	1995	Wong et al. 2016
10540_1_32	ERS325243	4.3.1.1	Vietnam	1996	Wong et al. 2016
10540_1_34	ERS325250	4.3.1.1	Vietnam	1996	Wong et al. 2016
10540_1_35	ERS325251	4.3.1.1	Vietnam	1995	Wong et al. 2016
10540_1_36	ERS325252	4.3.1.1	Vietnam	1995	Wong et al. 2016
10540_1_38	ERS325255	4.3.1.1	Vietnam	1994	Wong et al. 2016
10540_1_39	ERS325258	4.3.1.1	Vietnam	1995	Wong et al. 2016
10540_1_40	ERS325259	4.3.1.1	Vietnam	1996	Wong et al. 2016
10540_1_41	ERS325260	4.3.1.1	Vietnam	1996	Wong et al. 2016
10540_1_42	ERS325266	4.3.1.1	Vietnam	1996	Wong et al. 2016
10540_1_43	ERS325267	4.3.1.1	Vietnam	1996	Wong et al. 2016
10540_1_44	ERS325270	4.3.1.1	Vietnam	1994	Wong et al. 2016
10540_1_45	ERS325271	4.3.1.1	Vietnam	1994	Wong et al. 2016
10540_1_46	ERS325273	4.3.1.1	Vietnam	1997	Wong et al. 2016
10540_1_47	ERS325274	4.3.1.1	Vietnam	1997	Wong et al. 2016
10540_1_48	ERS325277	4.3.1.1	Vietnam	1994	Wong et al. 2016
10540_1_49	ERS325281	4.3.1.1	Vietnam	1997	Wong et al. 2016
10540_1_50	ERS325282	4.3.1.1	Vietnam	1997	Wong et al. 2016
10540_1_51	ERS325285	4.3.1.1	Vietnam	1994	Wong et al. 2016
10540_1_52	ERS325289	4.3.1.1	Vietnam	1997	Wong et al. 2016
10540_1_53	ERS325290	4.3.1.1	Vietnam	1998	Wong et al. 2016
10540_1_54	ERS325294	4.3.1.1	Vietnam	1997	Wong et al. 2016
10540_1_55	ERS325297	4.3.1.1	Vietnam	1997	Wong et al. 2016
10540_1_57	ERS325303	4.3.1.1	Vietnam	1997	Wong et al. 2016
10540_1_58	ERS325304	4.3.1.1	Vietnam	1995	Wong et al. 2016
10540_1_59	ERS325305	4.3.1.1	Vietnam	1997	Wong et al. 2016
10540_1_60	ERS325306	4.3.1.1	Vietnam	1998	Wong et al. 2016
10540_1_61	ERS325308	4.3.1.1	Vietnam	1994	Wong et al. 2016
10540_1_62	ERS325309	4.3.1.1	Vietnam	1998	Wong et al. 2016
10540_1_63	ERS325310	4.3.1.1	Vietnam	1997	Wong et al. 2016
10540_1_64	ERS325312	4.3.1.1	Vietnam	1997	Wong et al. 2016
10540_1_65	ERS325314	4.3.1.1	Vietnam	1998	Wong et al. 2016
10540_1_66	ERS325317	4.3.1.1	Vietnam	1999	Wong et al. 2016
10540_1_67	ERS325321	4.3.1.1	Vietnam	1997	Wong et al. 2016
10540_1_68	ERS325324	4.3.1.1	Vietnam	1994	Wong et al. 2016
10540_1_69	ERS325325	4.3.1.1	Vietnam	1999	Wong et al. 2016
10540_1_70	ERS325328	4.3.1.1	Vietnam	1997	Wong et al. 2016
10540_1_72	ERS325334	4.3.1.1	Vietnam	1998	Wong et al. 2016
10540_1_73	ERS325336	4.3.1.1	Vietnam	1997	Wong et al. 2016
10540_1_74	ERS325337	4.3.1.1	Vietnam	1997	Wong et al. 2016
10540_1_76	ERS325344	4.3.1.1	Vietnam	1997	Wong et al. 2016
10540_1_78	ERS325348	4.3.1.1	Vietnam	1994	Wong et al. 2016
10540_1_79	ERS325349	4.3.1.1	Vietnam	1995	Wong et al. 2016
10540_1_8	ERS325178	4.3.1.1	Vietnam	1995	Wong et al. 2016
10540_1_82	ERS325357	4.3.1.1	Vietnam	1995	Wong et al. 2016
10540_1_85	ERS325373	4.3.1.1	Vietnam	1994	Wong et al. 2016
10540_1_88	ERS325381	4.3.1.1	Vietnam	1994	Wong et al. 2016
10540_1_89	ERS325391	4.3.1.1	Vietnam	1994	Wong et al. 2016
10540_1_9	ERS325179	4.3.1.1	Vietnam	1995	Wong et al. 2016
10540_1_90	ERS325407	4.3.1.1	Vietnam	1994	Wong et al. 2016
10540_1_91	ERS325421	4.3.1.1	Vietnam	1994	Wong et al. 2016
10540_1_92	ERS325445	4.3.1.1	Vietnam	1994	Wong et al. 2016
10540_1_93	ERS325446	4.3.1.1	Vietnam	1994	Wong et al. 2016
10540_1_94	ERS325455	4.3.1.1	Vietnam	1994	Wong et al. 2016
10540_1_96	ERS325461	4.3.1.1	Vietnam	1994	Wong et al. 2016
10541_2_10	ERS326281	4.3.1.2	Unknown	2011	Wong et al. 2016
10541_2_11	ERS326286	4.3.1.2	India	2011	Wong et al. 2016
10541_2_13	ERS326289	4.3.1.2	India	2011	Wong et al. 2016
10541_2_15	ERS326309	4.3.1.1	India	2011	Wong et al. 2016
10541_2_16	ERS326310	4.3.1.2	India	2011	Wong et al. 2016
10541_2_18	ERS326313	4.3.1	India	2011	Wong et al. 2016
10541_2_20	ERS326324	4.3.1.2	India	2011	Wong et al. 2016
10541_2_21	ERS326325	4.3.1.2	India	2011	Wong et al. 2016
10541_2_28	ERS326394	4.3.1.2	Nepal	2010	Wong et al. 2016
10541_2_44	ERS326427	4.3.1.1	Fiji	1992	Wong et al. 2016
10541_2_49	ERS326440	4.3.1.1	Fiji	1993	Wong et al. 2016
10541_2_5	ERS326255	4.3.1.1	India	2012	Wong et al. 2016
10541_2_50	ERS326441	4.3.1.1	Fiji	1993	Wong et al. 2016
10541_2_51	ERS326442	4.3.1.1	Fiji	1993	Wong et al. 2016
10541_2_7	ERS326264	4.3.1.2	India	2011	Wong et al. 2016
10541_2_9	ERS326280	4.3.1.2	India	2011	Wong et al. 2016
10561_2_1	ERS325083	4.3.1.2	Nepal	2011	Wong et al. 2016
10561_2_10	ERS325094	4.3.1.2	Nepal	2011	Wong et al. 2016
10561_2_12	ERS325098	4.3.1.2	Nepal	2011	Wong et al. 2016
10561_2_13	ERS325099	4.3.1.2	Nepal	2011	Wong et al. 2016
10561_2_14	ERS325100	4.3.1.2	Nepal	2011	Wong et al. 2016
10561_2_15	ERS325101	4.3.1.2	Nepal	2011	Wong et al. 2016
10561_2_19	ERS325106	4.3.1.2	Nepal	2011	Wong et al. 2016
10561_2_24	ERS325113	4.3.1.1	Vietnam	1994	Wong et al. 2016
10561_2_26	ERS325115	4.3.1.2	Nepal	2011	Wong et al. 2016
10561_2_27	ERS325116	4.3.1.2	Nepal	2011	Wong et al. 2016
10561_2_28	ERS325117	4.3.1.1	Nepal	2011	Wong et al. 2016
10561_2_3	ERS325086	4.3.1.2	Nepal	2011	Wong et al. 2016
10561_2_31	ERS325122	4.3.1.2	Nepal	2011	Wong et al. 2016
10561_2_33	ERS325124	4.3.1.2	Nepal	2011	Wong et al. 2016
10561_2_38	ERS325131	4.3.1.2	Nepal	2011	Wong et al. 2016
10561_2_39	ERS325132	4.3.1.2	Nepal	2011	Wong et al. 2016
10561_2_40	ERS325133	4.3.1.1	Western_Asia	2002	Wong et al. 2016
10561_2_43	ERS325137	4.3.1.1	Vietnam	1995	Wong et al. 2016
10561_2_44	ERS325138	4.3.1.2	Nepal	2011	Wong et al. 2016
10561_2_45	ERS325139	4.3.1.2	Nepal	2011	Wong et al. 2016
10561_2_46	ERS325140	4.3.1.2	Nepal	2011	Wong et al. 2016
10561_2_47	ERS325141	4.3.1.1	Vietnam	1998	Wong et al. 2016
10561_2_50	ERS325147	4.3.1.2	Nepal	2011	Wong et al. 2016
10561_2_51	ERS325148	4.3.1.2	Nepal	2011	Wong et al. 2016
10561_2_53	ERS325154	4.3.1.2	Nepal	2011	Wong et al. 2016
10561_2_54	ERS325156	4.3.1.2	Nepal	2011	Wong et al. 2016
10561_2_55	ERS325159	4.3.1.2	India	2009	Wong et al. 2016
10561_2_57	ERS325162	4.3.1.2	Nepal	2011	Wong et al. 2016
10561_2_58	ERS325163	4.3.1.2	Nepal	2011	Wong et al. 2016
10561_2_59	ERS325164	4.3.1.2	Nepal	2011	Wong et al. 2016
10561_2_6	ERS325089	4.3.1	India	2011	Wong et al. 2016
10561_2_61	ERS325167	4.3.1	India	2010	Wong et al. 2016
10561_2_62	ERS325170	4.3.1.2	Nepal	2011	Wong et al. 2016
10561_2_63	ERS325171	4.3.1.2	Nepal	2011	Wong et al. 2016
10561_2_64	ERS325172	4.3.1.2	Nepal	2011	Wong et al. 2016
10561_2_66	ERS325175	4.3.1.2	India	2010	Wong et al. 2016
10561_2_67	ERS325214	4.3.1.1	Vietnam	1994	Wong et al. 2016
10561_2_68	ERS325215	4.3.1.1	Vietnam	1994	Wong et al. 2016
10561_2_69	ERS325217	4.3.1.1	Vietnam	1995	Wong et al. 2016
10561_2_70	ERS325231	4.3.1.1	Vietnam	1994	Wong et al. 2016
10561_2_72	ERS325239	4.3.1.1	Vietnam	1995	Wong et al. 2016
10561_2_74	ERS325263	4.3.1.1	Vietnam	1994	Wong et al. 2016
10561_2_76	ERS325283	4.3.1.1	Vietnam	1993	Wong et al. 2016
10561_2_78	ERS325359	4.3.1.1	Vietnam	1997	Wong et al. 2016
10561_2_79	ERS325366	4.3.1.1	Vietnam	1997	Wong et al. 2016
10561_2_8	ERS325091	4.3.1.2	Nepal	2011	Wong et al. 2016
10561_2_80	ERS325382	4.3.1.1	Vietnam	1994	Wong et al. 2016
10561_2_82	ERS325390	4.3.1.1	Vietnam	1994	Wong et al. 2016
10561_2_84	ERS325401	4.3.1.1	Vietnam	1993	Wong et al. 2016
10561_2_86	ERS325406	4.3.1.1	Vietnam	1994	Wong et al. 2016
10561_2_9	ERS325092	4.3.1.2	Nepal	2011	Wong et al. 2016
10562_2_10	ERS326246	4.3.1.2	Unknown	2012	Wong et al. 2016
10562_2_11	ERS326248	4.3.1.2	India	2012	Wong et al. 2016
10562_2_13	ERS326267	4.3.1.2	India	2011	Wong et al. 2016
10562_2_14	ERS326270	4.3.1	South East Asia	2011	Wong et al. 2016
10562_2_16	ERS326272	4.3.1.1	Thailand	2011	Wong et al. 2016
10562_2_18	ERS326290	4.3.1.2	Unknown	2011	Wong et al. 2016
10562_2_21	ERS326293	4.3.1.1	Bangladesh	2011	Wong et al. 2016
10562_2_27	ERS326330	4.3.1.1	Bangladesh	2010	Wong et al. 2016
10562_2_28	ERS326333	4.3.1.2	India	2010	Wong et al. 2016
10562_2_29	ERS326338	4.3.1.2	India	2011	Wong et al. 2016
10562_2_30	ERS326340	4.3.1.2	India	2011	Wong et al. 2016
10562_2_31	ERS326345	4.3.1.2	India	2011	Wong et al. 2016
10562_2_32	ERS326347	4.3.1.2	India	2011	Wong et al. 2016
10562_2_33	ERS326351	4.3.1.1	Pakistan	2010	Wong et al. 2016
10562_2_34	ERS326354	4.3.1.2	India	2010	Wong et al. 2016
10562_2_36	ERS326362	4.3.1.1	India	2011	Wong et al. 2016
10562_2_37	ERS326363	4.3.1.1	Bangladesh	2011	Wong et al. 2016
10562_2_38	ERS326364	4.3.1.1	India	2011	Wong et al. 2016
10562_2_39	ERS326366	4.3.1	Pakistan	2011	Wong et al. 2016
10562_2_40	ERS326371	4.3.1.1	India	2011	Wong et al. 2016
10562_2_41	ERS326372	4.3.1.1	India	2011	Wong et al. 2016
10562_2_42	ERS326373	4.3.1.2	India	2011	Wong et al. 2016
10562_2_48	ERS326424	4.3.1.1	Fiji	1992	Wong et al. 2016
10562_2_52	ERS326447	4.3.1.1	Fiji	1993	Wong et al. 2016
10562_2_58	ERS326467	4.3.1.2	India	2011	Wong et al. 2016
10562_2_59	ERS326469	4.3.1.2	India	2011	Wong et al. 2016
10562_2_60	ERS326470	4.3.1.1	India	2011	Wong et al. 2016
10562_2_62	ERS326472	4.3.1	Pakistan	2011	Wong et al. 2016
10562_2_64	ERS326474	4.3.1.1	Pakistan	2011	Wong et al. 2016
10562_2_65	ERS326475	4.3.1.1	India	2011	Wong et al. 2016
10562_2_66	ERS326476	4.3.1.1	India	2011	Wong et al. 2016
10562_2_67	ERS326477	4.3.1.2	India	2011	Wong et al. 2016
10562_2_69	ERS326479	4.3.1.1	Myanmar	2011	Wong et al. 2016
10562_2_73	ERS326490	4.3.1.3	Bangladesh	2011	Wong et al. 2016
10562_2_74	ERS326492	4.3.1	India	2011	Wong et al. 2016
10562_2_75	ERS326494	4.3.1.1	India	2011	Wong et al. 2016
10562_2_77	ERS326498	4.3.1.2	Indonesia	2011	Wong et al. 2016
10562_2_78	ERS326499	4.3.1.1	Vietnam	2011	Wong et al. 2016
10562_2_79	ERS326500	4.3.1.2	India	2012	Wong et al. 2016
10562_2_8	ERS326242	4.3.1.1	India	2012	Wong et al. 2016
10562_2_81	ERS326509	4.3.1.2	India	2011	Wong et al. 2016
10562_2_83	ERS326514	4.3.1.2	India	2011	Wong et al. 2016
10562_2_9	ERS326244	4.3.1.1	Australia_no_travel	2012	Wong et al. 2016
10592_2_10	ERS329526	4.3.1.1	Pakistan	2003	Wong et al. 2016
10592_2_11	ERS329538	4.3.1	Pakistan	2003	Wong et al. 2016
10592_2_13	ERS329518	4.3.1.2	Pakistan	2003	Wong et al. 2016
10592_2_20	ERS329515	4.3.1.1	Pakistan	2003	Wong et al. 2016
10592_2_22	ERS329546	4.3.1.2	Pakistan	2003	Wong et al. 2016
10592_2_23	ERS329525	4.3.1	Pakistan	2003	Wong et al. 2016
10592_2_24	ERS329536	4.3.1	Pakistan	2003	Wong et al. 2016
10592_2_26	ERS329544	4.3.1	Pakistan	2003	Wong et al. 2016
10592_2_28	ERS329520	4.3.1.1	Pakistan	2003	Wong et al. 2016
10592_2_30	ERS329522	4.3.1	Pakistan	2003	Wong et al. 2016
10592_2_32	ERS329513	4.3.1.1	Pakistan	2003	Wong et al. 2016
10592_2_33	ERS329529	4.3.1	Pakistan	2003	Wong et al. 2016
10592_2_4	ERS329516	4.3.1.1	Pakistan	2003	Wong et al. 2016
10592_2_56	ERS330856	4.3.1.1	Laos	2002	Wong et al. 2016
10592_2_62	ERS330820	4.3.1.3	Nepal	1999	Wong et al. 2016
10592_2_78	ERS330881	4.3.1.1	Bangladesh	2007	Wong et al. 2016
10592_2_80	ERS330927	4.3.1.3	Bangladesh	2003	Wong et al. 2016
10592_2_9	ERS329528	4.3.1	Pakistan	2003	Wong et al. 2016
10593_2_10	ERS330858	4.3.1.2	SriLanka	2002	Wong et al. 2016
10593_2_26	ERS330857	4.3.1.2	India	2000	Wong et al. 2016
10593_2_80	ERS330885	4.3.1.1	Palestine	2008	Wong et al. 2016
10607_1_42	ERS327434	4.3.1.1	Cambodia	2008	Wong et al. 2016
10607_1_43	ERS327436	4.3.1.1	Cambodia	2008	Wong et al. 2016
10607_1_44	ERS327439	4.3.1.1	Cambodia	2008	Wong et al. 2016
10607_1_45	ERS327442	4.3.1.1	Cambodia	2008	Wong et al. 2016
10607_1_46	ERS327443	4.3.1.1	Cambodia	2008	Wong et al. 2016
10607_1_47	ERS327446	4.3.1.1	Cambodia	2008	Wong et al. 2016
10607_1_48	ERS327448	4.3.1.1	Cambodia	2009	Wong et al. 2016
10607_1_49	ERS327449	4.3.1.1	Cambodia	2009	Wong et al. 2016
10607_1_50	ERS327450	4.3.1.1	Cambodia	2009	Wong et al. 2016
10607_1_52	ERS327452	4.3.1.1	Cambodia	2010	Wong et al. 2016
10607_1_58	ERS327467	4.3.1.1	Cambodia	2010	Wong et al. 2016
10607_1_59	ERS327468	4.3.1.1	Cambodia	2011	Wong et al. 2016
10607_1_60	ERS327469	4.3.1.1	Cambodia	2011	Wong et al. 2016
10607_1_62	ERS327471	4.3.1.1	Cambodia	2011	Wong et al. 2016
10607_1_63	ERS327472	4.3.1.1	Cambodia	2011	Wong et al. 2016
10607_1_64	ERS327473	4.3.1.1	Cambodia	2011	Wong et al. 2016
10607_1_65	ERS327474	4.3.1.1	Cambodia	2011	Wong et al. 2016
10607_1_66	ERS327475	4.3.1.1	Cambodia	2011	Wong et al. 2016
10607_1_67	ERS327476	4.3.1.1	Cambodia	2011	Wong et al. 2016
10607_1_69	ERS327478	4.3.1.1	Cambodia	2011	Wong et al. 2016
10607_1_70	ERS327479	4.3.1.1	Cambodia	2011	Wong et al. 2016
10607_1_73	ERS327483	4.3.1.1	Cambodia	2011	Wong et al. 2016
10607_1_74	ERS327484	4.3.1.1	Cambodia	2011	Wong et al. 2016
10607_1_75	ERS327485	4.3.1.1	Cambodia	2011	Wong et al. 2016
10607_1_76	ERS327486	4.3.1.1	Cambodia	2011	Wong et al. 2016
10607_1_77	ERS327487	4.3.1.1	Cambodia	2011	Wong et al. 2016
10607_1_78	ERS327488	4.3.1.1	Cambodia	2011	Wong et al. 2016
10607_1_79	ERS327490	4.3.1.1	Cambodia	2012	Wong et al. 2016
10607_1_80	ERS327498	4.3.1.1	Cambodia	2012	Wong et al. 2016
10607_1_81	ERS327499	4.3.1.1	Cambodia	2012	Wong et al. 2016
10607_1_82	ERS327501	4.3.1.1	Cambodia	2012	Wong et al. 2016
10607_1_83	ERS327502	4.3.1.1	Cambodia	2012	Wong et al. 2016
10607_1_84	ERS327503	4.3.1.1	Cambodia	2012	Wong et al. 2016
10607_1_85	ERS327504	4.3.1.1	Cambodia	2012	Wong et al. 2016
10607_1_86	ERS327515	4.3.1.1	Cambodia	2012	Wong et al. 2016
10607_1_87	ERS327517	4.3.1.1	Cambodia	2012	Wong et al. 2016
10607_1_89	ERS327522	4.3.1.1	Cambodia	2012	Wong et al. 2016
10607_1_90	ERS327529	4.3.1.1	Cambodia	2012	Wong et al. 2016
10607_1_91	ERS327531	4.3.1.1	Cambodia	2012	Wong et al. 2016
10607_1_92	ERS327537	4.3.1.1	Cambodia	2012	Wong et al. 2016
10607_1_93	ERS327539	4.3.1.1	Cambodia	2012	Wong et al. 2016
10607_1_95	ERS327550	4.3.1.1	Cambodia	2012	Wong et al. 2016
10607_1_96	ERS327552	4.3.1.1	Cambodia	2012	Wong et al. 2016
10607_2_1	ERS327352	4.3.1.1	Malawi	2012	Wong et al. 2016
10607_2_10	ERS327361	4.3.1.1	Malawi	2010	Wong et al. 2016
10607_2_13	ERS327364	4.3.1.1	Malawi	2012	Wong et al. 2016
10607_2_14	ERS327365	4.3.1.1	Malawi	2012	Wong et al. 2016
10607_2_15	ERS327366	4.3.1.1	Malawi	2013	Wong et al. 2016
10607_2_17	ERS327368	4.3.1.1	Malawi	2013	Wong et al. 2016
10607_2_18	ERS327369	4.3.1.1	Malawi	2012	Wong et al. 2016
10607_2_19	ERS327370	4.3.1.1	Malawi	2012	Wong et al. 2016
10607_2_2	ERS327353	4.3.1.1	Malawi	2013	Wong et al. 2016
10607_2_20	ERS327371	4.3.1.1	Malawi	2010	Wong et al. 2016
10607_2_23	ERS327374	4.3.1.1	Malawi	2013	Wong et al. 2016
10607_2_24	ERS327375	4.3.1.1	Malawi	2013	Wong et al. 2016
10607_2_25	ERS327376	4.3.1.1	Malawi	2012	Wong et al. 2016
10607_2_26	ERS327377	4.3.1.1	Malawi	2012	Wong et al. 2016
10607_2_27	ERS327378	4.3.1.1	Malawi	2013	Wong et al. 2016
10607_2_32	ERS327383	4.3.1.2	Malawi	2010	Wong et al. 2016
10607_2_35	ERS327386	4.3.1.1	Malawi	2013	Wong et al. 2016
10607_2_36	ERS327387	4.3.1.1	Malawi	2012	Wong et al. 2016
10607_2_37	ERS327388	4.3.1.1	Malawi	2012	Wong et al. 2016
10607_2_38	ERS327389	4.3.1.1	Malawi	2013	Wong et al. 2016
10607_2_40	ERS327391	4.3.1.2	Malawi	2010	Wong et al. 2016
10607_2_5	ERS327356	4.3.1.1	Malawi	2010	Wong et al. 2016
10607_2_53	ERS327454	4.3.1.1	Cambodia	2010	Wong et al. 2016
10607_2_54	ERS327462	4.3.1.1	Cambodia	2010	Wong et al. 2016
10607_2_55	ERS327464	4.3.1.1	Cambodia	2010	Wong et al. 2016
10607_2_56	ERS327465	4.3.1.1	Cambodia	2010	Wong et al. 2016
10607_2_6	ERS327357	4.3.1.1	Malawi	2010	Wong et al. 2016
10607_2_7	ERS327358	4.3.1.1	Malawi	2012	Wong et al. 2016
10607_2_9	ERS327360	4.3.1.1	Malawi	2010	Wong et al. 2016
10608_1_1	ERS327435	4.3.1.1	Cambodia	2008	Wong et al. 2016
10608_1_2	ERS327437	4.3.1.1	Cambodia	2008	Wong et al. 2016
10608_1_3	ERS327438	4.3.1.1	Cambodia	2008	Wong et al. 2016
10608_2_11	ERS327456	4.3.1.1	Cambodia	2010	Wong et al. 2016
10608_2_12	ERS327457	4.3.1.1	Cambodia	2010	Wong et al. 2016
10608_2_13	ERS327458	4.3.1.1	Cambodia	2010	Wong et al. 2016
10608_2_15	ERS327460	4.3.1.1	Cambodia	2010	Wong et al. 2016
10608_2_16	ERS327461	4.3.1.1	Cambodia	2010	Wong et al. 2016
10608_2_17	ERS327463	4.3.1.1	Cambodia	2010	Wong et al. 2016
10608_2_18	ERS327481	4.3.1.1	Cambodia	2011	Wong et al. 2016
10608_2_19	ERS327489	4.3.1.1	Cambodia	2011	Wong et al. 2016
10608_2_21	ERS327492	4.3.1.1	Cambodia	2012	Wong et al. 2016
10608_2_22	ERS327493	4.3.1.1	Cambodia	2012	Wong et al. 2016
10608_2_23	ERS327494	4.3.1.1	Cambodia	2012	Wong et al. 2016
10608_2_24	ERS327495	4.3.1.1	Cambodia	2012	Wong et al. 2016
10608_2_25	ERS327496	4.3.1.1	Cambodia	2012	Wong et al. 2016
10608_2_26	ERS327497	4.3.1.1	Cambodia	2012	Wong et al. 2016
10608_2_28	ERS327505	4.3.1.1	Cambodia	2012	Wong et al. 2016
10608_2_30	ERS327507	4.3.1.1	Cambodia	2012	Wong et al. 2016
10608_2_31	ERS327508	4.3.1.1	Cambodia	2012	Wong et al. 2016
10608_2_32	ERS327509	4.3.1.1	Cambodia	2012	Wong et al. 2016
10608_2_34	ERS327511	4.3.1.1	Cambodia	2012	Wong et al. 2016
10608_2_35	ERS327512	4.3.1.1	Cambodia	2012	Wong et al. 2016
10608_2_36	ERS327513	4.3.1.1	Cambodia	2012	Wong et al. 2016
10608_2_37	ERS327514	4.3.1.1	Cambodia	2012	Wong et al. 2016
10608_2_39	ERS327519	4.3.1.1	Cambodia	2012	Wong et al. 2016
10608_2_4	ERS327440	4.3.1.1	Cambodia	2008	Wong et al. 2016
10608_2_42	ERS327523	4.3.1.1	Cambodia	2012	Wong et al. 2016
10608_2_43	ERS327524	4.3.1.1	Cambodia	2012	Wong et al. 2016
10608_2_44	ERS327525	4.3.1.1	Cambodia	2012	Wong et al. 2016
10608_2_45	ERS327526	4.3.1.1	Cambodia	2012	Wong et al. 2016
10608_2_48	ERS327530	4.3.1.1	Cambodia	2012	Wong et al. 2016
10608_2_49	ERS327532	4.3.1.1	Cambodia	2012	Wong et al. 2016
10608_2_5	ERS327441	4.3.1.1	Cambodia	2008	Wong et al. 2016
10608_2_50	ERS327533	4.3.1.1	Cambodia	2012	Wong et al. 2016
10608_2_51	ERS327534	4.3.1.1	Cambodia	2012	Wong et al. 2016
10608_2_52	ERS327535	4.3.1.1	Cambodia	2012	Wong et al. 2016
10608_2_57	ERS327543	4.3.1.1	Cambodia	2012	Wong et al. 2016
10608_2_58	ERS327544	4.3.1.1	Cambodia	2012	Wong et al. 2016
10608_2_59	ERS327545	4.3.1.1	Cambodia	2012	Wong et al. 2016
10608_2_60	ERS327546	4.3.1.1	Cambodia	2012	Wong et al. 2016
10608_2_61	ERS327547	4.3.1.1	Cambodia	2012	Wong et al. 2016
10608_2_63	ERS327549	4.3.1.1	Cambodia	2012	Wong et al. 2016
10608_2_65	ERS327553	4.3.1.1	Cambodia	2012	Wong et al. 2016
10608_2_66	ERS327554	4.3.1.1	Cambodia	2012	Wong et al. 2016
10608_2_67	ERS327555	4.3.1.1	Cambodia	2012	Wong et al. 2016
10608_2_68	ERS327556	4.3.1.1	Cambodia	2012	Wong et al. 2016
10608_2_7	ERS327445	4.3.1.1	Cambodia	2008	Wong et al. 2016
10608_2_9	ERS327453	4.3.1.1	Cambodia	2010	Wong et al. 2016
11642_2_1	ERS362826	4.3.1.2	India	2009	Wong et al. 2016
11642_2_10	ERS362834	4.3.1.1	India	2009	Wong et al. 2016
11642_2_13	ERS362837	4.3.1.2	India	2010	Wong et al. 2016
11642_2_15	ERS362839	4.3.1.3	Unknown	2010	Wong et al. 2016
11642_2_16	ERS362840	4.3.1.2	India	2010	Wong et al. 2016
11642_2_17	ERS362841	4.3.1.1	Bangladesh	2010	Wong et al. 2016
11642_2_2	ERS362827	4.3.1.1	Bangladesh	2009	Wong et al. 2016
11642_2_21	ERS362845	4.3.1.2	India	2010	Wong et al. 2016
11642_2_26	ERS362851	4.3.1.1	Bangladesh	2010	Wong et al. 2016
11642_2_27	ERS362852	4.3.1.1	Bangladesh	2010	Wong et al. 2016
11642_2_32	ERS362856	4.3.1	India	2010	Wong et al. 2016
11642_2_33	ERS362857	4.3.1.1	Pakistan	2010	Wong et al. 2016
11642_2_39	ERS362863	4.3.1.2	India	2010	Wong et al. 2016
11642_2_49	ERS362872	4.3.1	Unknown	2010	Wong et al. 2016
11642_2_51	ERS362874	4.3.1	Unknown	2010	Wong et al. 2016
11642_2_53	ERS362876	4.3.1.1	Bangladesh	2010	Wong et al. 2016
11642_2_54	ERS362877	4.3.1.1	Bangladesh	2010	Wong et al. 2016
11642_2_56	ERS362879	4.3.1	Pakistan	2011	Wong et al. 2016
11642_2_57	ERS362880	4.3.1.2	India	2011	Wong et al. 2016
11642_2_58	ERS362881	4.3.1.1	Pakistan	2011	Wong et al. 2016
11642_2_60	ERS362883	4.3.1.3	Bangladesh	2011	Wong et al. 2016
11642_2_63	ERS362886	4.3.1.1	Bangladesh	2011	Wong et al. 2016
11642_2_65	ERS362888	4.3.1.1	Bangladesh	2011	Wong et al. 2016
11642_2_66	ERS362889	4.3.1.1	Bangladesh	2011	Wong et al. 2016
11642_2_67	ERS362890	4.3.1.2	India	2011	Wong et al. 2016
11642_2_68	ERS362891	4.3.1.1	Bangladesh	2011	Wong et al. 2016
11642_2_69	ERS362892	4.3.1	Unknown	2011	Wong et al. 2016
11642_2_7	ERS362832	4.3.1	Unknown	2009	Wong et al. 2016
11642_2_70	ERS362893	4.3.1.1	India	2011	Wong et al. 2016
11642_2_71	ERS362894	4.3.1.2	Bangladesh	2011	Wong et al. 2016
11642_2_72	ERS362895	4.3.1	India	2011	Wong et al. 2016
11642_2_77	ERS362900	4.3.1.1	Bangladesh	2011	Wong et al. 2016
11642_2_79	ERS362902	4.3.1.3	Bangladesh	2012	Wong et al. 2016
11642_2_81	ERS362904	4.3.1	India	2012	Wong et al. 2016
11642_2_82	ERS362905	4.3.1.1	Bangladesh	2012	Wong et al. 2016
11642_2_84	ERS362907	4.3.1.1	Bangladesh	2012	Wong et al. 2016
11642_2_86	ERS362909	4.3.1	Pakistan	2012	Wong et al. 2016
11642_2_87	ERS362910	4.3.1	Pakistan	2012	Wong et al. 2016
11800_1_15	ERS362751	4.3.1.1	Unknown	2005	Wong et al. 2016
11800_1_18	ERS362754	4.3.1.1	Unknown	2005	Wong et al. 2016
11800_1_32	ERS362767	4.3.1	Pakistan	2006	Wong et al. 2016
11800_1_48	ERS362782	4.3.1.2	India	2007	Wong et al. 2016
11800_1_53	ERS362787	4.3.1.2	Nepal	2007	Wong et al. 2016
11800_1_54	ERS362788	4.3.1	India	2007	Wong et al. 2016
11800_1_55	ERS362789	4.3.1.1	Pakistan	2007	Wong et al. 2016
11800_1_56	ERS362790	4.3.1.2	Pakistan	2007	Wong et al. 2016
11800_1_57	ERS362791	4.3.1.1	Bangladesh	2007	Wong et al. 2016
11800_1_58	ERS362792	4.3.1.1	Bangladesh	2007	Wong et al. 2016
11800_1_62	ERS362796	4.3.1.2	India	2007	Wong et al. 2016
11800_1_63	ERS362797	4.3.1	India	2007	Wong et al. 2016
11800_1_65	ERS362799	4.3.1.3	Bangladesh	2007	Wong et al. 2016
11800_1_7	ERS362744	4.3.1.1	Unknown	2005	Wong et al. 2016
11800_1_72	ERS362806	4.3.1.2	India	2008	Wong et al. 2016
11800_1_77	ERS362811	4.3.1.1	Bangladesh	2008	Wong et al. 2016
11800_1_79	ERS362813	4.3.1.1	Bangladesh	2008	Wong et al. 2016
11800_1_80	ERS362814	4.3.1	Kuwait_India	2008	Wong et al. 2016
11800_1_82	ERS362816	4.3.1	Kuwait_India	2008	Wong et al. 2016
11800_1_85	ERS362819	4.3.1.2	India	2008	Wong et al. 2016
11800_1_88	ERS362822	4.3.1.1	Pakistan	2009	Wong et al. 2016
11800_1_9	ERS362745	4.3.1	Unknown	2005	Wong et al. 2016
12045_3_70	ERS362746	4.3.1	Unknown	2005	Wong et al. 2016
12045_3_72	ERS362748	4.3.1	Unknown	2005	Wong et al. 2016
12045_3_75	ERS362756	4.3.1.3	Unknown	2006	Wong et al. 2016
12045_3_76	ERS362757	4.3.1.3	Unknown	2006	Wong et al. 2016
12045_3_81	ERS362771	4.3.1.1	Bangladesh	2006	Wong et al. 2016
16399_3_52	ERS668284	4.3.1.1	Tanzania	2012	Park et al. 2018
16399_3_68	ERS668321	4.3.1.1	Tanzania	2011	Park et al. 2018
16399_4_23	ERS668407	4.3.1.1	Tanzania	2012	Park et al. 2018
16399_4_37	ERS668429	4.3.1.2	Tanzania	2012	Park et al. 2018
16399_4_42	ERS668438	4.3.1.1	Tanzania	2012	Park et al. 2018
16399_4_46	ERS668442	4.3.1.1	Tanzania	2012	Park et al. 2018
16399_4_52	ERS668448	4.3.1.1	Tanzania	2012	Park et al. 2018
16399_4_56	ERS668452	4.3.1.1	Tanzania	2011	Park et al. 2018
16399_4_61	ERS668457	4.3.1.1	Tanzania	2011	Park et al. 2018
16399_4_75	ERS668476	4.3.1.1	Tanzania	2012	Park et al. 2018
16404_4_39	ERS667794	4.3.1.2	Kenya	2013	Park et al. 2018
16404_4_46	ERS667809	4.3.1.1	Kenya	2012	Park et al. 2018
16404_4_5	ERS667840	4.3.1.1	Kenya	2012	Park et al. 2018
16404_4_53	ERS667825	4.3.1.1	Kenya	2012	Park et al. 2018
16404_4_59	ERS667838	4.3.1.1	Kenya	2012	Park et al. 2018
16404_4_65	ERS667855	4.3.1.1	Kenya	2013	Park et al. 2018
16404_4_66	ERS667857	4.3.1.1	Kenya	2012	Park et al. 2018
16404_4_73	ERS667875	4.3.1.1	Kenya	2012	Park et al. 2018
16404_4_75	ERS667927	4.3.1.1	Kenya	2012	Park et al. 2018
16404_4_80	ERS667941	4.3.1.1	Kenya	2012	Park et al. 2018
16404_4_82	ERS667945	4.3.1.1	Kenya	2012	Park et al. 2018
16404_4_87	ERS667956	4.3.1.1	Kenya	2012	Park et al. 2018
16404_4_89	ERS667961	4.3.1.1	Kenya	2013	Park et al. 2018
16404_5_35	ERS668036	4.3.1.1	Kenya	2012	Park et al. 2018
16404_5_36	ERS668037	4.3.1.1	Kenya	2012	Park et al. 2018
16404_5_37	ERS668038	4.3.1.1	Kenya	2012	Park et al. 2018
16404_5_43	ERS668044	4.3.1.1	Kenya	2012	Park et al. 2018
16404_5_44	ERS668045	4.3.1.1	Kenya	2012	Park et al. 2018
16404_5_45	ERS668046	4.3.1.1	Kenya	2013	Park et al. 2018
16404_5_51	ERS668052	4.3.1.1	Kenya	2012	Park et al. 2018
16404_5_52	ERS668053	4.3.1.1	Kenya	2012	Park et al. 2018
16404_5_53	ERS668054	4.3.1.1	Kenya	2012	Park et al. 2018
16404_5_59	ERS668065	4.3.1.1	Kenya	2012	Park et al. 2018
16404_5_60	ERS668068	4.3.1.1	Kenya	2012	Park et al. 2018
16404_5_61	ERS668070	4.3.1.1	Kenya	2012	Park et al. 2018
16404_5_67	ERS668083	4.3.1.1	Kenya	2012	Park et al. 2018
16404_5_68	ERS668085	4.3.1.1	Kenya	2012	Park et al. 2018
16404_5_69	ERS668087	4.3.1.2	Kenya	2013	Park et al. 2018
16404_5_75	ERS668099	4.3.1.1	Kenya	2012	Park et al. 2018
16404_5_76	ERS668101	4.3.1.1	Kenya	2012	Park et al. 2018
16404_5_77	ERS668103	4.3.1.1	Kenya	2012	Park et al. 2018
16404_5_84	ERS668116	4.3.1.1	Kenya	2012	Park et al. 2018
16404_5_85	ERS668118	4.3.1.1	Kenya	2012	Park et al. 2018
16404_6_3	ERS668187	4.3.1.1	Kenya	2012	Park et al. 2018
16404_6_35	ERS668227	4.3.1.1	Kenya	2012	Park et al. 2018
16549_7_18	ERS668006	4.3.1.1	Kenya	2012	Park et al. 2018
16549_7_20	ERS668010	4.3.1.1	Kenya	2012	Park et al. 2018
16549_7_23	ERS668021	4.3.1.1	Kenya	2012	Park et al. 2018
16549_7_4	ERS667977	4.3.1.1	Kenya	2012	Park et al. 2018
16549_7_5	ERS667978	4.3.1.2	Kenya	2013	Park et al. 2018
16549_8_1	ERS668131	4.3.1.1	Kenya	2012	Park et al. 2018
16549_8_10	ERS668149	4.3.1.1	Kenya	2012	Park et al. 2018
16549_8_16	ERS668168	4.3.1.1	Kenya	2012	Park et al. 2018
16549_8_17	ERS668169	4.3.1.1	Kenya	2012	Park et al. 2018
16549_8_18	ERS668171	4.3.1.1	Kenya	2012	Park et al. 2018
16549_8_2	ERS668133	4.3.1.1	Kenya	2012	Park et al. 2018
16549_8_25	ERS668185	4.3.1.1	Kenya	2012	Park et al. 2018
16549_8_26	ERS668186	4.3.1.1	Kenya	2012	Park et al. 2018
16549_8_31	ERS668198	4.3.1.1	Kenya	2013	Park et al. 2018
16549_8_33	ERS668201	4.3.1.1	Kenya	2012	Park et al. 2018
16549_8_34	ERS668203	4.3.1.2	Kenya	2013	Park et al. 2018
16549_8_47	ERS668082	4.3.1.1	Kenya	2012	Park et al. 2018
16549_8_48	ERS668084	4.3.1.1	Kenya	2012	Park et al. 2018
16549_8_54	ERS668098	4.3.1.1	Kenya	2012	Park et al. 2018
16549_8_63	ERS668117	4.3.1.1	Kenya	2012	Park et al. 2018
16549_8_7	ERS668143	4.3.1.1	Kenya	2013	Park et al. 2018
16549_8_71	ERS668134	4.3.1.1	Kenya	2012	Park et al. 2018
16549_8_8	ERS668145	4.3.1.1	Kenya	2012	Park et al. 2018
16549_8_9	ERS668147	4.3.1.1	Kenya	2012	Park et al. 2018
19787_3_1	ERS1115626	4.3.1.2	Uganda	2015	Park et al. 2018
19787_3_10	ERS1115635	4.3.1.2	Uganda	2015	Park et al. 2018
19787_3_11	ERS1115636	4.3.1.2	Uganda	2015	Park et al. 2018
19787_3_12	ERS1115637	4.3.1.2	Uganda	2015	Park et al. 2018
19787_3_13	ERS1115638	4.3.1.2	Uganda	2015	Park et al. 2018
19787_3_14	ERS1115639	4.3.1.2	Uganda	2015	Park et al. 2018
19787_3_15	ERS1115640	4.3.1.2	Uganda	2015	Park et al. 2018
19787_3_16	ERS1115641	4.3.1.2	Uganda	2015	Park et al. 2018
19787_3_17	ERS1115642	4.3.1.2	Uganda	2015	Park et al. 2018
19787_3_18	ERS1115643	4.3.1.2	Uganda	2015	Park et al. 2018
19787_3_19	ERS1115644	4.3.1.2	Uganda	2015	Park et al. 2018
19787_3_2	ERS1115627	4.3.1.2	Uganda	2015	Park et al. 2018
19787_3_20	ERS1115645	4.3.1.2	Uganda	2015	Park et al. 2018
19787_3_21	ERS1115646	4.3.1.2	Uganda	2015	Park et al. 2018
19787_3_22	ERS1115647	4.3.1.2	Uganda	2015	Park et al. 2018
19787_3_23	ERS1115648	4.3.1.2	Uganda	2015	Park et al. 2018
19787_3_24	ERS1115649	4.3.1.2	Uganda	2015	Park et al. 2018
19787_3_25	ERS1115650	4.3.1.2	Uganda	2015	Park et al. 2018
19787_3_26	ERS1115651	4.3.1.2	Uganda	2015	Park et al. 2018
19787_3_27	ERS1115652	4.3.1.2	Uganda	2015	Park et al. 2018
19787_3_28	ERS1115653	4.3.1.2	Uganda	2015	Park et al. 2018
19787_3_29	ERS1115654	4.3.1.2	Uganda	2015	Park et al. 2018
19787_3_3	ERS1115628	4.3.1.2	Uganda	2015	Park et al. 2018
19787_3_30	ERS1115655	4.3.1.2	Uganda	2015	Park et al. 2018
19787_3_4	ERS1115629	4.3.1.2	Uganda	2015	Park et al. 2018
19787_3_5	ERS1115630	4.3.1.2	Uganda	2015	Park et al. 2018
19787_3_6	ERS1115631	4.3.1.2	Uganda	2015	Park et al. 2018
19787_3_7	ERS1115632	4.3.1.2	Uganda	2015	Park et al. 2018
19787_3_8	ERS1115633	4.3.1.2	Uganda	2015	Park et al. 2018
19787_3_9	ERS1115634	4.3.1.2	Uganda	2015	Park et al. 2018
20087_8_10	ERS1545419	4.3.1.2	Nepal	2015	Britto et al. 2018
20087_8_13	ERS1545422	4.3.1.1	Nepal	2015	Britto et al. 2018
20087_8_14	ERS1545423	4.3.1.1	Nepal	2015	Britto et al. 2018
20087_8_15	ERS1545424	4.3.1.2	Nepal	2014	Britto et al. 2018
20087_8_17	ERS1545426	4.3.1.2	Nepal	2014	Britto et al. 2018
20087_8_19	ERS1545428	4.3.1.2	Nepal	2014	Britto et al. 2018
20087_8_2	ERS1545411	4.3.1.2	Nepal	2008	Britto et al. 2018
20087_8_21	ERS1545430	4.3.1.2	Nepal	2014	Britto et al. 2018
20087_8_22	ERS1545431	4.3.1.2	Nepal	2014	Britto et al. 2018
20087_8_23	ERS1545432	4.3.1.2	Nepal	2014	Britto et al. 2018
20087_8_24	ERS1545433	4.3.1.2	Nepal	2013	Britto et al. 2018
20087_8_25	ERS1545434	4.3.1.2	Nepal	2013	Britto et al. 2018
20087_8_26	ERS1545435	4.3.1.2	Nepal	2013	Britto et al. 2018
20087_8_28	ERS1545437	4.3.1	Nepal	2013	Britto et al. 2018
20087_8_29	ERS1545438	4.3.1.2	Nepal	2013	Britto et al. 2018
20087_8_32	ERS1545441	4.3.1.2	Nepal	2013	Britto et al. 2018
20087_8_33	ERS1545442	4.3.1.2	Nepal	2013	Britto et al. 2018
20087_8_34	ERS1545443	4.3.1.2	Nepal	2013	Britto et al. 2018
20087_8_35	ERS1545444	4.3.1.2	Nepal	2013	Britto et al. 2018
20087_8_36	ERS1545445	4.3.1.2	Nepal	2013	Britto et al. 2018
20087_8_39	ERS1545448	4.3.1.2	Nepal	2013	Britto et al. 2018
20087_8_40	ERS1545449	4.3.1.2	Nepal	2013	Britto et al. 2018
20087_8_41	ERS1545450	4.3.1.2	Nepal	2013	Britto et al. 2018
20087_8_42	ERS1545451	4.3.1.2	Nepal	2013	Britto et al. 2018
20087_8_43	ERS1545452	4.3.1.2	Nepal	2013	Britto et al. 2018
20087_8_44	ERS1545453	4.3.1.2	Nepal	2011	Britto et al. 2018
20087_8_46	ERS1545455	4.3.1.2	Nepal	2011	Britto et al. 2018
20087_8_47	ERS1545456	4.3.1.2	Nepal	2011	Britto et al. 2018
20087_8_49	ERS1545458	4.3.1.2	Nepal	2011	Britto et al. 2018
20087_8_5	ERS1545414	4.3.1.2	Nepal	2008	Britto et al. 2018
20087_8_50	ERS1545459	4.3.1.2	Nepal	2011	Britto et al. 2018
20087_8_51	ERS1545460	4.3.1.2	Nepal	2011	Britto et al. 2018
20087_8_54	ERS1545463	4.3.1.1	Nepal	2010	Britto et al. 2018
20087_8_55	ERS1545464	4.3.1.1	Nepal	2010	Britto et al. 2018
20087_8_56	ERS1545465	4.3.1.2	Nepal	2010	Britto et al. 2018
20087_8_57	ERS1545466	4.3.1.2	Nepal	2010	Britto et al. 2018
20087_8_58	ERS1545467	4.3.1.2	Nepal	2010	Britto et al. 2018
20087_8_59	ERS1545468	4.3.1.1	Nepal	2010	Britto et al. 2018
20087_8_6	ERS1545415	4.3.1.2	Nepal	2008	Britto et al. 2018
20087_8_68	ERS1545477	4.3.1.2	Nepal	2010	Britto et al. 2018
20087_8_70	ERS1545479	4.3.1.2	Nepal	2009	Britto et al. 2018
20087_8_72	ERS1545481	4.3.1.1	Nepal	2009	Britto et al. 2018
20087_8_78	ERS1545487	4.3.1.2	Nepal	2012	Britto et al. 2018
20087_8_79	ERS1545488	4.3.1.2	Nepal	2014	Britto et al. 2018
20087_8_9	ERS1545418	4.3.1.1	Nepal	2015	Britto et al. 2018
20621_8_12	ERS1545500	4.3.1.2	Nepal	2009	Britto et al. 2018
20621_8_13	ERS1545501	4.3.1.2	Nepal	2009	Britto et al. 2018
20621_8_14	ERS1545502	4.3.1.2	Nepal	2009	Britto et al. 2018
20621_8_15	ERS1545503	4.3.1.2	Nepal	2010	Britto et al. 2018
20621_8_16	ERS1545504	4.3.1.2	Nepal	2010	Britto et al. 2018
20621_8_19	ERS1545507	4.3.1.2	Nepal	2010	Britto et al. 2018
20621_8_24	ERS1545512	4.3.1.2	Nepal	2010	Britto et al. 2018
20621_8_27	ERS1545515	4.3.1.2	Nepal	2010	Britto et al. 2018
20621_8_3	ERS1545491	4.3.1.2	Nepal	2009	Britto et al. 2018
20621_8_31	ERS1545519	4.3.1.2	Nepal	2010	Britto et al. 2018
20621_8_32	ERS1545520	4.3.1.2	Nepal	2010	Britto et al. 2018
20621_8_34	ERS1545522	4.3.1.2	Nepal	2011	Britto et al. 2018
20621_8_35	ERS1545523	4.3.1.2	Nepal	2011	Britto et al. 2018
20621_8_36	ERS1545524	4.3.1.2	Nepal	2011	Britto et al. 2018
20621_8_37	ERS1545525	4.3.1.2	Nepal	2011	Britto et al. 2018
20621_8_38	ERS1545526	4.3.1.2	Nepal	2011	Britto et al. 2018
20621_8_4	ERS1545492	4.3.1.2	Nepal	2009	Britto et al. 2018
20621_8_40	ERS1545528	4.3.1.2	Nepal	2011	Britto et al. 2018
20621_8_41	ERS1545529	4.3.1.2	Nepal	2011	Britto et al. 2018
20621_8_42	ERS1545530	4.3.1.2	Nepal	2011	Britto et al. 2018
20621_8_43	ERS1545531	4.3.1.2	Nepal	2011	Britto et al. 2018
20621_8_44	ERS1545532	4.3.1.2	Nepal	2011	Britto et al. 2018
20621_8_45	ERS1545533	4.3.1.1	Nepal	2011	Britto et al. 2018
20621_8_46	ERS1545534	4.3.1.2	Nepal	2011	Britto et al. 2018
20621_8_47	ERS1545535	4.3.1.1	Nepal	2011	Britto et al. 2018
20621_8_48	ERS1545536	4.3.1.2	Nepal	2012	Britto et al. 2018
20621_8_49	ERS1545537	4.3.1.1	Nepal	2012	Britto et al. 2018
20621_8_50	ERS1545538	4.3.1.2	Nepal	2012	Britto et al. 2018
20621_8_51	ERS1545539	4.3.1.1	Nepal	2012	Britto et al. 2018
20621_8_52	ERS1545540	4.3.1.2	Nepal	2012	Britto et al. 2018
20621_8_53	ERS1545541	4.3.1.2	Nepal	2012	Britto et al. 2018
20621_8_54	ERS1545542	4.3.1.2	Nepal	2012	Britto et al. 2018
20621_8_55	ERS1545543	4.3.1.2	Nepal	2012	Britto et al. 2018
20621_8_57	ERS1545545	4.3.1.2	Nepal	2013	Britto et al. 2018
20621_8_58	ERS1545546	4.3.1.2	Nepal	2013	Britto et al. 2018
20621_8_59	ERS1545547	4.3.1	Nepal	2013	Britto et al. 2018
20621_8_60	ERS1545548	4.3.1.2	Nepal	2013	Britto et al. 2018
20621_8_61	ERS1545549	4.3.1.2	Nepal	2013	Britto et al. 2018
20621_8_62	ERS1545550	4.3.1.2	Nepal	2013	Britto et al. 2018
20621_8_63	ERS1545551	4.3.1.2	Nepal	2013	Britto et al. 2018
20621_8_66	ERS1545554	4.3.1.2	Nepal	2013	Britto et al. 2018
20621_8_67	ERS1545555	4.3.1.2	Nepal	2013	Britto et al. 2018
20621_8_68	ERS1545557	4.3.1.2	Nepal	2013	Britto et al. 2018
20621_8_69	ERS1545558	4.3.1.2	Nepal	2013	Britto et al. 2018
20621_8_7	ERS1545495	4.3.1.1	Nepal	2009	Britto et al. 2018
20621_8_70	ERS1545560	4.3.1.2	Nepal	2013	Britto et al. 2018
20621_8_71	ERS1545561	4.3.1.2	Nepal	2013	Britto et al. 2018
20621_8_72	ERS1545562	4.3.1.2	Nepal	2014	Britto et al. 2018
20621_8_73	ERS1545563	4.3.1.2	Nepal	2014	Britto et al. 2018
20621_8_75	ERS1545565	4.3.1.2	Nepal	2014	Britto et al. 2018
20621_8_76	ERS1545566	4.3.1.2	Nepal	2014	Britto et al. 2018
20621_8_77	ERS1545567	4.3.1.2	Nepal	2015	Britto et al. 2018
20621_8_78	ERS1545568	4.3.1.2	Nepal	2015	Britto et al. 2018
20621_8_8	ERS1545496	4.3.1	Nepal	2009	Britto et al. 2018
20621_8_9	ERS1545497	4.3.1.2	Nepal	2009	Britto et al. 2018
20949_8_8	ERS1545589	4.3.1.2	Nepal	2010	Britto et al. 2018
22027_3_11	ERS1545632	4.3.1.2	Nepal	2016	Britto et al. 2018
22027_3_12	ERS1545633	4.3.1.2	Nepal	2016	Britto et al. 2018
22027_3_13	ERS1545634	4.3.1.2	Nepal	2016	Britto et al. 2018
22027_3_14	ERS1545635	4.3.1.2	Nepal	2016	Britto et al. 2018
22027_3_15	ERS1545636	4.3.1.2	Nepal	2016	Britto et al. 2018
22027_3_16	ERS1545637	4.3.1.2	Nepal	2016	Britto et al. 2018
22027_3_17	ERS1545638	4.3.1.2	Nepal	2016	Britto et al. 2018
22027_3_18	ERS1545639	4.3.1.2	Nepal	2016	Britto et al. 2018
22027_3_19	ERS1545640	4.3.1.2	Nepal	2016	Britto et al. 2018
22027_3_2	ERS1545623	4.3.1.2	Nepal	2016	Britto et al. 2018
22027_3_20	ERS1545641	4.3.1.2	Nepal	2016	Britto et al. 2018
22027_3_21	ERS1545642	4.3.1.2	Nepal	2016	Britto et al. 2018
22027_3_22	ERS1545643	4.3.1.2	Nepal	2016	Britto et al. 2018
22027_3_23	ERS1545644	4.3.1.2	Nepal	2016	Britto et al. 2018
22027_3_24	ERS1545645	4.3.1.2	Nepal	2016	Britto et al. 2018
22027_3_25	ERS1545646	4.3.1.2	Nepal	2016	Britto et al. 2018
22027_3_26	ERS1545647	4.3.1.2	Nepal	2016	Britto et al. 2018
22027_3_27	ERS1545648	4.3.1.2	Nepal	2016	Britto et al. 2018
22027_3_28	ERS1545649	4.3.1.2	Nepal	2016	Britto et al. 2018
22027_3_29	ERS1545650	4.3.1.2	Nepal	2016	Britto et al. 2018
22027_3_3	ERS1545624	4.3.1.2	Nepal	2016	Britto et al. 2018
22027_3_30	ERS1545651	4.3.1.2	Nepal	2016	Britto et al. 2018
22027_3_31	ERS1545652	4.3.1.2	Nepal	2016	Britto et al. 2018
22027_3_32	ERS1545653	4.3.1.2	Nepal	2016	Britto et al. 2018
22027_3_33	ERS1545654	4.3.1.2	Nepal	2016	Britto et al. 2018
22027_3_34	ERS1545655	4.3.1.2	Nepal	2016	Britto et al. 2018
22027_3_35	ERS1545656	4.3.1.2	Nepal	2016	Britto et al. 2018
22027_3_36	ERS1545657	4.3.1.2	Nepal	2016	Britto et al. 2018
22027_3_39	ERS1545200	4.3.1.2	Nepal	2016	Britto et al. 2018
22027_3_4	ERS1545625	4.3.1.2	Nepal	2016	Britto et al. 2018
22027_3_41	ERS1545202	4.3.1.2	Nepal	2016	Britto et al. 2018
22027_3_42	ERS1545203	4.3.1.1	Nepal	2016	Britto et al. 2018
22027_3_43	ERS1545204	4.3.1.2	Nepal	2016	Britto et al. 2018
22027_3_44	ERS1545205	4.3.1.2	Nepal	2016	Britto et al. 2018
22027_3_45	ERS1545206	4.3.1.2	Nepal	2016	Britto et al. 2018
22027_3_46	ERS1545207	4.3.1.2	Nepal	2016	Britto et al. 2018
22027_3_47	ERS1545208	4.3.1.2	Nepal	2016	Britto et al. 2018
22027_3_48	ERS1545209	4.3.1.1	Nepal	2016	Britto et al. 2018
22027_3_50	ERS1545211	4.3.1.2	Nepal	2016	Britto et al. 2018
22027_3_51	ERS1545212	4.3.1	Nepal	2016	Britto et al. 2018
22027_3_52	ERS1545213	4.3.1.2	Nepal	2016	Britto et al. 2018
22027_3_53	ERS1545214	4.3.1.2	Nepal	2016	Britto et al. 2018
22027_3_55	ERS1545216	4.3.1.2	Nepal	2016	Britto et al. 2018
22027_3_56	ERS1545217	4.3.1.2	Nepal	2016	Britto et al. 2018
22027_3_57	ERS1545218	4.3.1.2	Nepal	2016	Britto et al. 2018
22027_3_58	ERS1545219	4.3.1.2	Nepal	2016	Britto et al. 2018
22027_3_59	ERS1545220	4.3.1	Nepal	2016	Britto et al. 2018
22027_3_6	ERS1545627	4.3.1	Nepal	2016	Britto et al. 2018
22027_3_60	ERS1545221	4.3.1.2	Nepal	2016	Britto et al. 2018
22027_3_61	ERS1545222	4.3.1.2	Nepal	2016	Britto et al. 2018
22027_3_7	ERS1545628	4.3.1.1	Nepal	2016	Britto et al. 2018
22027_3_8	ERS1545629	4.3.1.2	Nepal	2016	Britto et al. 2018
22027_3_9	ERS1545630	4.3.1.2	Nepal	2016	Britto et al. 2018
22420_1_1	ERS1670673	4.3.1.1.P1	Pakistan	2016	Klemm et al. 2018
22420_1_10	ERS1670682	4.3.1.1.P1	Pakistan	2016	Klemm et al. 2018
22420_1_100	ERS1670672	4.3.1.1	Pakistan	2017	Klemm et al. 2018
22420_1_11	ERS1670683	4.3.1.1.P1	Pakistan	2016	Klemm et al. 2018
22420_1_12	ERS1670684	4.3.1.1.P1	Pakistan	2016	Klemm et al. 2018
22420_1_13	ERS1670685	4.3.1.1.P1	Pakistan	2016	Klemm et al. 2018
22420_1_14	ERS1670686	4.3.1.1.P1	Pakistan	2016	Klemm et al. 2018
22420_1_15	ERS1670687	4.3.1.1.P1	Pakistan	2017	Klemm et al. 2018
22420_1_16	ERS1670688	4.3.1.1.P1	Pakistan	2017	Klemm et al. 2018
22420_1_17	ERS1670689	4.3.1.1.P1	Pakistan	2017	Klemm et al. 2018
22420_1_18	ERS1670690	4.3.1.1.P1	Pakistan	2017	Klemm et al. 2018
22420_1_19	ERS1670691	4.3.1.1.P1	Pakistan	2017	Klemm et al. 2018
22420_1_2	ERS1670674	4.3.1.1.P1	Pakistan	2016	Klemm et al. 2018
22420_1_20	ERS1670692	4.3.1.1.P1	Pakistan	2017	Klemm et al. 2018
22420_1_21	ERS1670693	4.3.1.1.P1	Pakistan	2017	Klemm et al. 2018
22420_1_22	ERS1670694	4.3.1.1.P1	Pakistan	2017	Klemm et al. 2018
22420_1_23	ERS1670695	4.3.1.1.P1	Pakistan	2017	Klemm et al. 2018
22420_1_24	ERS1670696	4.3.1.1.P1	Pakistan	2017	Klemm et al. 2018
22420_1_26	ERS1670698	4.3.1.1.P1	Pakistan	2017	Klemm et al. 2018
22420_1_27	ERS1670699	4.3.1.1.P1	Pakistan	2017	Klemm et al. 2018
22420_1_28	ERS1670700	4.3.1.1.P1	Pakistan	2017	Klemm et al. 2018
22420_1_29	ERS1670701	4.3.1.1.P1	Pakistan	2017	Klemm et al. 2018
22420_1_3	ERS1670675	4.3.1.1.P1	Pakistan	2016	Klemm et al. 2018
22420_1_30	ERS1670702	4.3.1.1.P1	Pakistan	2017	Klemm et al. 2018
22420_1_31	ERS1670703	4.3.1.1.P1	Pakistan	2017	Klemm et al. 2018
22420_1_32	ERS1670704	4.3.1.1.P1	Pakistan	2017	Klemm et al. 2018
22420_1_33	ERS1670705	4.3.1.1.P1	Pakistan	2017	Klemm et al. 2018
22420_1_34	ERS1670706	4.3.1.1.P1	Pakistan	2017	Klemm et al. 2018
22420_1_35	ERS1670707	4.3.1.1.P1	Pakistan	2017	Klemm et al. 2018
22420_1_36	ERS1670708	4.3.1.1.P1	Pakistan	2017	Klemm et al. 2018
22420_1_37	ERS1670709	4.3.1.1.P1	Pakistan	2017	Klemm et al. 2018
22420_1_38	ERS1670710	4.3.1.1.P1	Pakistan	2017	Klemm et al. 2018
22420_1_39	ERS1670711	4.3.1.1.P1	Pakistan	2017	Klemm et al. 2018
22420_1_4	ERS1670676	4.3.1.1.P1	Pakistan	2016	Klemm et al. 2018
22420_1_40	ERS1670712	4.3.1.1.P1	Pakistan	2017	Klemm et al. 2018
22420_1_41	ERS1670713	4.3.1.1.P1	Pakistan	2017	Klemm et al. 2018
22420_1_42	ERS1670714	4.3.1.1.P1	Pakistan	2017	Klemm et al. 2018
22420_1_43	ERS1670715	4.3.1.1.P1	Pakistan	2017	Klemm et al. 2018
22420_1_44	ERS1670716	4.3.1.1.P1	Pakistan	2017	Klemm et al. 2018
22420_1_45	ERS1670717	4.3.1.1.P1	Pakistan	2017	Klemm et al. 2018
22420_1_46	ERS1670718	4.3.1.1.P1	Pakistan	2017	Klemm et al. 2018
22420_1_47	ERS1670719	4.3.1.1.P1	Pakistan	2017	Klemm et al. 2018
22420_1_48	ERS1670720	4.3.1.1.P1	Pakistan	2017	Klemm et al. 2018
22420_1_49	ERS1670721	4.3.1.1.P1	Pakistan	2017	Klemm et al. 2018
22420_1_5	ERS1670677	4.3.1.1.P1	Pakistan	2016	Klemm et al. 2018
22420_1_50	ERS1670722	4.3.1.1.P1	Pakistan	2017	Klemm et al. 2018
22420_1_51	ERS1670723	4.3.1.1.P1	Pakistan	2017	Klemm et al. 2018
22420_1_52	ERS1670724	4.3.1.1.P1	Pakistan	2017	Klemm et al. 2018
22420_1_53	ERS1670725	4.3.1.1.P1	Pakistan	2017	Klemm et al. 2018
22420_1_54	ERS1670726	4.3.1.1.P1	Pakistan	2017	Klemm et al. 2018
22420_1_55	ERS1670727	4.3.1.1.P1	Pakistan	2017	Klemm et al. 2018
22420_1_56	ERS1670728	4.3.1.1.P1	Pakistan	2017	Klemm et al. 2018
22420_1_57	ERS1670729	4.3.1.1.P1	Pakistan	2017	Klemm et al. 2018
22420_1_58	ERS1670730	4.3.1.1.P1	Pakistan	2017	Klemm et al. 2018
22420_1_59	ERS1670731	4.3.1.1.P1	Pakistan	2017	Klemm et al. 2018
22420_1_6	ERS1670678	4.3.1.1.P1	Pakistan	2016	Klemm et al. 2018
22420_1_60	ERS1670732	4.3.1.1.P1	Pakistan	2017	Klemm et al. 2018
22420_1_61	ERS1670733	4.3.1.1.P1	Pakistan	2017	Klemm et al. 2018
22420_1_62	ERS1670734	4.3.1.1.P1	Pakistan	2017	Klemm et al. 2018
22420_1_63	ERS1670735	4.3.1.1.P1	Pakistan	2017	Klemm et al. 2018
22420_1_64	ERS1670736	4.3.1.1.P1	Pakistan	2017	Klemm et al. 2018
22420_1_65	ERS1670737	4.3.1.1.P1	Pakistan	2017	Klemm et al. 2018
22420_1_66	ERS1670738	4.3.1.1.P1	Pakistan	2017	Klemm et al. 2018
22420_1_67	ERS1670739	4.3.1.1.P1	Pakistan	2017	Klemm et al. 2018
22420_1_68	ERS1670740	4.3.1.1.P1	Pakistan	2017	Klemm et al. 2018
22420_1_69	ERS1670741	4.3.1.1.P1	Pakistan	2017	Klemm et al. 2018
22420_1_7	ERS1670679	4.3.1.1.P1	Pakistan	2016	Klemm et al. 2018
22420_1_70	ERS1670742	4.3.1.1.P1	Pakistan	2017	Klemm et al. 2018
22420_1_71	ERS1670743	4.3.1.1.P1	Pakistan	2017	Klemm et al. 2018
22420_1_72	ERS1670744	4.3.1.1.P1	Pakistan	2017	Klemm et al. 2018
22420_1_73	ERS1670745	4.3.1.1.P1	Pakistan	2017	Klemm et al. 2018
22420_1_74	ERS1670746	4.3.1.1.P1	Pakistan	2017	Klemm et al. 2018
22420_1_75	ERS1670747	4.3.1.1.P1	Pakistan	2017	Klemm et al. 2018
22420_1_76	ERS1670748	4.3.1.1.P1	Pakistan	2017	Klemm et al. 2018
22420_1_77	ERS1670749	4.3.1.1.P1	Pakistan	2017	Klemm et al. 2018
22420_1_78	ERS1670750	4.3.1.1.P1	Pakistan	2017	Klemm et al. 2018
22420_1_79	ERS1670751	4.3.1.1.P1	Pakistan	2017	Klemm et al. 2018
22420_1_8	ERS1670680	4.3.1.1.P1	Pakistan	2016	Klemm et al. 2018
22420_1_80	ERS1670752	4.3.1.1.P1	Pakistan	2017	Klemm et al. 2018
22420_1_81	ERS1670753	4.3.1.1.P1	Pakistan	2017	Klemm et al. 2018
22420_1_82	ERS1670754	4.3.1.1.P1	Pakistan	2017	Klemm et al. 2018
22420_1_83	ERS1670755	4.3.1.1.P1	Pakistan	2017	Klemm et al. 2018
22420_1_84	ERS1670756	4.3.1.1.P1	Pakistan	2017	Klemm et al. 2018
22420_1_85	ERS1670757	4.3.1.1.P1	Pakistan	2017	Klemm et al. 2018
22420_1_86	ERS1670758	4.3.1.1.P1	Pakistan	2017	Klemm et al. 2018
22420_1_87	ERS1670759	4.3.1.1.P1	Pakistan	2017	Klemm et al. 2018
22420_1_88	ERS1670760	4.3.1.1	Pakistan	2017	Klemm et al. 2018
22420_1_89	ERS1670761	4.3.1.1	Pakistan	2016	Klemm et al. 2018
22420_1_9	ERS1670681	4.3.1.1.P1	Pakistan	2016	Klemm et al. 2018
22420_1_91	ERS1670763	4.3.1	Pakistan	2016	Klemm et al. 2018
22420_1_92	ERS1670764	4.3.1	Pakistan	2016	Klemm et al. 2018
22420_1_93	ERS1670765	4.3.1	Pakistan	2016	Klemm et al. 2018
22420_1_94	ERS1670766	4.3.1.2	Pakistan	2016	Klemm et al. 2018
22420_1_95	ERS1670767	4.3.1	Pakistan	2016	Klemm et al. 2018
22420_1_96	ERS1670668	4.3.1.1	Pakistan	2016	Klemm et al. 2018
22420_1_97	ERS1670669	4.3.1.2	Pakistan	2016	Klemm et al. 2018
22420_1_98	ERS1670670	4.3.1	Pakistan	2017	Klemm et al. 2018
22420_1_99	ERS1670671	4.3.1.1.P1	Pakistan	2016	Klemm et al. 2018
23584_2_15	ERS3369957	4.3.1.1	Bangladesh	2012	Rahman et al. 2019
23584_2_21	ERS3369963	4.3.1.3	Bangladesh	2013	Rahman et al. 2019
23584_2_27	ERS3369969	4.3.1.1	Bangladesh	2007	Rahman et al. 2019
23584_2_28	ERS3369970	4.3.1.1	Bangladesh	2007	Rahman et al. 2019
23584_2_30	ERS3369972	4.3.1.1	Bangladesh	2007	Rahman et al. 2019
23584_2_31	ERS3369973	4.3.1.3	Bangladesh	2007	Rahman et al. 2019
23584_2_36	ERS3369978	4.3.1.1	Bangladesh	2011	Rahman et al. 2019
23584_2_38	ERS3369980	4.3.1.1	Bangladesh	2011	Rahman et al. 2019
23584_2_41	ERS3369983	4.3.1.1	Bangladesh	2012	Rahman et al. 2019
23584_2_43	ERS3369985	4.3.1.1	Bangladesh	2012	Rahman et al. 2019
23584_2_49	ERS3369991	4.3.1.1	Bangladesh	2012	Rahman et al. 2019
23584_2_5	ERS3369931	4.3.1.1	Bangladesh	2012	Rahman et al. 2019
23584_2_57	ERS1810763	4.3.1.1	Bangladesh	2013	Rahman et al. 2019
23584_2_61	ERS1810766	4.3.1.1	Bangladesh	2004	Rahman et al. 2019
23584_2_64	ERS1810769	4.3.1.1	Bangladesh	2004	Rahman et al. 2019
23584_2_65	ERS1810770	4.3.1.1	Bangladesh	2005	Rahman et al. 2019
23584_2_66	ERS1810771	4.3.1.1	Bangladesh	2005	Rahman et al. 2019
23584_2_67	ERS1810774	4.3.1.3	Bangladesh	2005	Rahman et al. 2019
23584_2_68	ERS1810773	4.3.1.1	Bangladesh	2005	Rahman et al. 2019
23584_2_69	ERS1810776	4.3.1.1	Bangladesh	2005	Rahman et al. 2019
23584_2_70	ERS1810775	4.3.1.1	Bangladesh	2005	Rahman et al. 2019
23584_2_71	ERS1810777	4.3.1.3	Bangladesh	2005	Rahman et al. 2019
23584_2_72	ERS1810778	4.3.1.1	Bangladesh	2005	Rahman et al. 2019
23584_2_73	ERS1810779	4.3.1.1	Bangladesh	2005	Rahman et al. 2019
23584_2_77	ERS1810783	4.3.1.1	Bangladesh	2005	Rahman et al. 2019
23584_2_79	ERS1810786	4.3.1.3	Bangladesh	2009	Rahman et al. 2019
23584_2_80	ERS1810785	4.3.1.1	Bangladesh	2010	Rahman et al. 2019
23584_3_1	ERS1810790	4.3.1.1	Bangladesh	2010	Rahman et al. 2019
23584_3_16	ERS1810806	4.3.1.1	Bangladesh	2014	Rahman et al. 2019
23584_3_17	ERS1810807	4.3.1.3	Bangladesh	2014	Rahman et al. 2019
23584_3_2	ERS1810791	4.3.1.1	Bangladesh	2010	Rahman et al. 2019
23584_3_20	ERS1810810	4.3.1.1	Bangladesh	2014	Rahman et al. 2019
23584_3_24	ERS1810814	4.3.1.1	Bangladesh	2015	Rahman et al. 2019
23584_3_26	ERS1810816	4.3.1.1	Bangladesh	2015	Rahman et al. 2019
23584_3_3	ERS1810792	4.3.1.1	Bangladesh	2010	Rahman et al. 2019
23584_3_41	ERS1810831	4.3.1.1	Bangladesh	2015	Rahman et al. 2019
23584_3_45	ERS1810835	4.3.1.1	Bangladesh	2016	Rahman et al. 2019
23584_3_46	ERS1810836	4.3.1.1	Bangladesh	2016	Rahman et al. 2019
23584_3_47	ERS1810837	4.3.1.1	Bangladesh	2016	Rahman et al. 2019
23584_3_56	ERS1810846	4.3.1.3	Bangladesh	2016	Rahman et al. 2019
23584_3_60	ERS1810850	4.3.1.3	Bangladesh	2014	Rahman et al. 2019
23584_3_63	ERS1810853	4.3.1.1	Bangladesh	2014	Rahman et al. 2019
23584_3_66	ERS1810856	4.3.1.2	Bangladesh	2014	Rahman et al. 2019
23584_3_68	ERS1810858	4.3.1.3	Bangladesh	2014	Rahman et al. 2019
23584_3_77	ERS1810867	4.3.1.1	Bangladesh	2014	Rahman et al. 2019
23584_3_8	ERS1810798	4.3.1.1	Bangladesh	2013	Rahman et al. 2019
23733_3_1	ERS1867174	4.3.1.2	India	2016	Britto et al. 2019
23733_3_10	ERS1867181	4.3.1.1	India	2016	Britto et al. 2019
23733_3_11	ERS1867183	4.3.1.2	India	2017	Britto et al. 2019
23733_3_12	ERS1867184	4.3.1.2	India	2016	Britto et al. 2019
23733_3_13	ERS1867185	4.3.1.2	India	2016	Britto et al. 2019
23733_3_14	ERS1867186	4.3.1.2	India	2016	Britto et al. 2019
23733_3_15	ERS1867187	4.3.1.2	India	2016	Britto et al. 2019
23733_3_16	ERS1867188	4.3.1.2	India	2017	Britto et al. 2019
23733_3_17	ERS1867189	4.3.1.1	India	2016	Britto et al. 2019
23733_3_18	ERS1867190	4.3.1.2	India	2017	Britto et al. 2019
23733_3_19	ERS1867191	4.3.1.2	India	2017	Britto et al. 2019
23733_3_2	ERS1867173	4.3.1.2	India	2016	Britto et al. 2019
23733_3_20	ERS1867192	4.3.1.1	India	2016	Britto et al. 2019
23733_3_22	ERS1867193	4.3.1.1	India	2016	Britto et al. 2019
23733_3_23	ERS1867194	4.3.1.2	India	2016	Britto et al. 2019
23733_3_24	ERS1867197	4.3.1.1	India	2016	Britto et al. 2019
23733_3_25	ERS1867196	4.3.1.1	India	2016	Britto et al. 2019
23733_3_26	ERS1867198	4.3.1.2	India	2016	Britto et al. 2019
23733_3_27	ERS1867199	4.3.1.2	India	2016	Britto et al. 2019
23733_3_28	ERS1867200	4.3.1.2	India	2016	Britto et al. 2019
23733_3_29	ERS1867201	4.3.1.1	India	2017	Britto et al. 2019
23733_3_3	ERS1867175	4.3.1.2	India	2017	Britto et al. 2019
23733_3_30	ERS1867202	4.3.1.2	India	2017	Britto et al. 2019
23733_3_33	ERS1867205	4.3.1.2	India	2017	Britto et al. 2019
23733_3_34	ERS1867206	4.3.1.1	India	2017	Britto et al. 2019
23733_3_35	ERS1867207	4.3.1	India	2017	Britto et al. 2019
23733_3_36	ERS1867208	4.3.1.2	India	2017	Britto et al. 2019
23733_3_37	ERS1867209	4.3.1.1	India	2017	Britto et al. 2019
23733_3_38	ERS1867210	4.3.1.1	India	2017	Britto et al. 2019
23733_3_39	ERS1867211	4.3.1.2	India	2017	Britto et al. 2019
23733_3_40	ERS1867212	4.3.1.2	India	2017	Britto et al. 2019
23733_3_42	ERS1867214	4.3.1.2	India	2017	Britto et al. 2019
23733_3_44	ERS1867216	4.3.1.2	India	2017	Britto et al. 2019
23733_3_45	ERS1867217	4.3.1.2	India	2017	Britto et al. 2019
23733_3_47	ERS1867219	4.3.1.2	India	2017	Britto et al. 2019
23733_3_48	ERS1867220	4.3.1.2	India	2017	Britto et al. 2019
23733_3_49	ERS1867222	4.3.1.2	India	2017	Britto et al. 2019
23733_3_5	ERS1867177	4.3.1.2	India	2017	Britto et al. 2019
23733_3_50	ERS1867221	4.3.1.1	India	2017	Britto et al. 2019
23733_3_52	ERS1867224	4.3.1.2	India	2017	Britto et al. 2019
23733_3_53	ERS1867223	4.3.1.2	India	2017	Britto et al. 2019
23733_3_54	ERS1867226	4.3.1.2	India	2017	Britto et al. 2019
23733_3_55	ERS1867227	4.3.1.2	India	2016	Britto et al. 2019
23733_3_56	ERS1867228	4.3.1.2	India	2016	Britto et al. 2019
23733_3_57	ERS1867229	4.3.1.2	India	2016	Britto et al. 2019
23733_3_58	ERS1867230	4.3.1.1	India	2017	Britto et al. 2019
23733_3_59	ERS1867231	4.3.1.2	India	2016	Britto et al. 2019
23733_3_6	ERS1867178	4.3.1.2	India	2016	Britto et al. 2019
23733_3_60	ERS1867232	4.3.1.1	India	2016	Britto et al. 2019
23733_3_61	ERS1867233	4.3.1.2	India	2016	Britto et al. 2019
23733_3_62	ERS1867234	4.3.1.1	India	2016	Britto et al. 2019
23733_3_63	ERS1867235	4.3.1.2	India	2016	Britto et al. 2019
23733_3_64	ERS1867236	4.3.1.2	India	2016	Britto et al. 2019
23733_3_65	ERS1867237	4.3.1.2	India	2016	Britto et al. 2019
23733_3_66	ERS1867238	4.3.1.2	India	2016	Britto et al. 2019
23733_3_7	ERS1867179	4.3.1.2	India	2016	Britto et al. 2019
23733_3_8	ERS1867180	4.3.1.2	India	2016	Britto et al. 2019
23733_3_9	ERS1867182	4.3.1.2	India	2016	Britto et al. 2019
23733_4_1	ERS1867239	4.3.1.1	India	2016	Britto et al. 2019
23733_4_10	ERS1867248	4.3.1.2	India	2017	Britto et al. 2019
23733_4_11	ERS1867249	4.3.1.2	India	2016	Britto et al. 2019
23733_4_12	ERS1867250	4.3.1.2	India	2016	Britto et al. 2019
23733_4_13	ERS1867251	4.3.1.2	India	2016	Britto et al. 2019
23733_4_14	ERS1867252	4.3.1.1	India	2017	Britto et al. 2019
23733_4_16	ERS1867254	4.3.1.2	India	2017	Britto et al. 2019
23733_4_17	ERS1867256	4.3.1.2	India	2017	Britto et al. 2019
23733_4_18	ERS1867257	4.3.1.2	India	2016	Britto et al. 2019
23733_4_2	ERS1867240	4.3.1.2	India	2016	Britto et al. 2019
23733_4_20	ERS1867259	4.3.1.2	India	2016	Britto et al. 2019
23733_4_21	ERS1867260	4.3.1.2	India	2017	Britto et al. 2019
23733_4_22	ERS1867261	4.3.1.2	India	2017	Britto et al. 2019
23733_4_23	ERS1867262	4.3.1.1	India	2017	Britto et al. 2019
23733_4_24	ERS1867263	4.3.1.2	India	2017	Britto et al. 2019
23733_4_25	ERS1867264	4.3.1.2	India	2017	Britto et al. 2019
23733_4_26	ERS1867265	4.3.1.2	India	2017	Britto et al. 2019
23733_4_27	ERS1867266	4.3.1.2	India	2017	Britto et al. 2019
23733_4_28	ERS1867267	4.3.1.2	India	2017	Britto et al. 2019
23733_4_3	ERS1867241	4.3.1.2	India	2017	Britto et al. 2019
23733_4_30	ERS1867269	4.3.1.2	India	2016	Britto et al. 2019
23733_4_31	ERS1867270	4.3.1.1	India	2016	Britto et al. 2019
23733_4_32	ERS1867271	4.3.1.1	India	2016	Britto et al. 2019
23733_4_35	ERS1867274	4.3.1.1	India	2016	Britto et al. 2019
23733_4_4	ERS1867242	4.3.1.2	India	2016	Britto et al. 2019
23733_4_5	ERS1867243	4.3.1.2	India	2016	Britto et al. 2019
23733_4_51	ERS1867290	4.3.1.2	India	2016	Britto et al. 2019
23733_4_52	ERS1867291	4.3.1.2	India	2017	Britto et al. 2019
23733_4_7	ERS1867245	4.3.1.1	India	2016	Britto et al. 2019
23733_4_8	ERS1867246	4.3.1.1	India	2017	Britto et al. 2019
23733_4_9	ERS1867247	4.3.1.2	India	2016	Britto et al. 2019
24351_6_10	ERS1810729	4.3.1.1	Bangladesh	2008	Rahman et al. 2019
24351_6_11	ERS1810730	4.3.1.1	Bangladesh	2008	Rahman et al. 2019
24351_6_12	ERS1810731	4.3.1.1	Bangladesh	2008	Rahman et al. 2019
24351_6_13	ERS1810732	4.3.1.1	Bangladesh	2008	Rahman et al. 2019
24351_6_15	ERS1810734	4.3.1.1	Bangladesh	2008	Rahman et al. 2019
24351_6_16	ERS1810735	4.3.1.1	Bangladesh	2008	Rahman et al. 2019
24351_6_17	ERS1810736	4.3.1.3	Bangladesh	2009	Rahman et al. 2019
24351_6_18	ERS1810737	4.3.1.1	Bangladesh	2009	Rahman et al. 2019
24351_6_19	ERS1810738	4.3.1.1	Bangladesh	2009	Rahman et al. 2019
24351_6_20	ERS1810739	4.3.1.1	Bangladesh	2009	Rahman et al. 2019
24351_6_21	ERS1810740	4.3.1.3	Bangladesh	2009	Rahman et al. 2019
24351_6_22	ERS1810743	4.3.1.1	Bangladesh	2009	Rahman et al. 2019
24351_6_23	ERS1810741	4.3.1.1	Bangladesh	2009	Rahman et al. 2019
24351_6_24	ERS1810742	4.3.1.1	Bangladesh	2009	Rahman et al. 2019
24351_6_27	ERS1810748	4.3.1.1	Bangladesh	2010	Rahman et al. 2019
24351_6_28	ERS1810749	4.3.1.1	Bangladesh	2010	Rahman et al. 2019
24351_6_3	ERS1810720	4.3.1.1	Bangladesh	2009	Rahman et al. 2019
24351_6_30	ERS1810752	4.3.1.1	Bangladesh	2010	Rahman et al. 2019
24351_6_31	ERS1810751	4.3.1.3	Bangladesh	2010	Rahman et al. 2019
24351_6_32	ERS1810754	4.3.1.1	Bangladesh	2010	Rahman et al. 2019
24351_6_33	ERS1810753	4.3.1.1	Bangladesh	2011	Rahman et al. 2019
24351_6_38	ERS1810759	4.3.1.1	Bangladesh	2011	Rahman et al. 2019
24351_6_42	ERS3369902	4.3.1.3	Bangladesh	2012	Rahman et al. 2019
24351_6_5	ERS1810722	4.3.1.1	Bangladesh	2012	Rahman et al. 2019
24351_6_58	ERS3369919	4.3.1.3	Bangladesh	2013	Rahman et al. 2019
24351_6_59	ERS3369920	4.3.1.3	Bangladesh	2013	Rahman et al. 2019
24351_6_62	ERS1810868	4.3.1.1	Bangladesh	2008	Rahman et al. 2019
24351_6_64	ERS3369924	4.3.1.3	Bangladesh	2008	Rahman et al. 2019
24351_6_65	ERS3369925	4.3.1.1	Bangladesh	2008	Rahman et al. 2019
24351_6_66	ERS3369926	4.3.1.1	Bangladesh	2008	Rahman et al. 2019
24351_6_67	ERS3369927	4.3.1.3	Bangladesh	2008	Rahman et al. 2019
24351_6_68	ERS3369932	4.3.1.1	Bangladesh	2009	Rahman et al. 2019
24351_6_69	ERS3369933	4.3.1.1	Bangladesh	2009	Rahman et al. 2019
24351_6_7	ERS1810726	4.3.1.3	Bangladesh	2008	Rahman et al. 2019
24351_6_72	ERS3369936	4.3.1.1	Bangladesh	2010	Rahman et al. 2019
24351_6_74	ERS3369938	4.3.1.1	Bangladesh	2010	Rahman et al. 2019
24351_6_8	ERS1810727	4.3.1.3	Bangladesh	2008	Rahman et al. 2019
29791_4_10	ERS3348134	4.3.1.2	Chile	2012	This study
29791_4_130	ERS3348156	4.3.1.2	Chile	2015	This study
29791_4_132	ERS3348157	4.3.1.2	Chile	2015	This study
29791_4_134	ERS3348158	4.3.1.2	Chile	2015	This study
29791_4_138	ERS3348160	4.3.1.2	Chile	2015	This study
29791_4_152	ERS3348167	4.3.1.1	Chile	2015	This study
29791_4_166	ERS3348176	4.3.1.1	Chile	2016	This study
7468_7_49	ERS083257	4.3.1.1	Tanzania	2009	Wong et al. 2016
7468_7_55	ERS083263	4.3.1.2	Tanzania	2009	Wong et al. 2016
7468_7_57	ERS083265	4.3.1.1	Tanzania	2009	Wong et al. 2016
7468_7_59	ERS083267	4.3.1.1	Tanzania	2009	Wong et al. 2016
7468_7_60	ERS083268	4.3.1.1	Tanzania	2009	Wong et al. 2016
7468_7_61	ERS083269	4.3.1.1	Tanzania	2009	Wong et al. 2016
7468_7_64	ERS083272	4.3.1.2	Tanzania	2010	Wong et al. 2016
7468_7_65	ERS083273	4.3.1.1	Tanzania	2010	Wong et al. 2016
7468_7_66	ERS083274	4.3.1.2	Tanzania	2010	Wong et al. 2016
7468_7_67	ERS083275	4.3.1.2	Tanzania	2010	Wong et al. 2016
7468_7_68	ERS083276	4.3.1.2	Tanzania	2010	Wong et al. 2016
7468_7_69	ERS083277	4.3.1.2	Tanzania	2010	Wong et al. 2016
7468_7_70	ERS083278	4.3.1.2	Tanzania	2010	Wong et al. 2016
7468_7_71	ERS083279	4.3.1.2	Tanzania	2010	Wong et al. 2016
7468_7_77	ERS083285	4.3.1.1	Tanzania	2009	Wong et al. 2016
7468_7_80	ERS083288	4.3.1.1	Tanzania	2009	Wong et al. 2016
7468_7_86	ERS083294	4.3.1.2	Tanzania	2010	Wong et al. 2016
7468_7_87	ERS083295	4.3.1.2	Tanzania	2010	Wong et al. 2016
7468_7_88	ERS083296	4.3.1.2	Tanzania	2010	Wong et al. 2016
7468_7_89	ERS083297	4.3.1.2	Tanzania	2010	Wong et al. 2016
7468_7_90	ERS083298	4.3.1.2	Tanzania	2010	Wong et al. 2016
7468_7_92	ERS083300	4.3.1.2	Tanzania	2010	Wong et al. 2016
7468_7_94	ERS083302	4.3.1.1	Tanzania	2009	Wong et al. 2016
7468_7_95	ERS083303	4.3.1.1	Tanzania	2010	Wong et al. 2016
8490_6_55	ERS163568	4.3.1.1	Fiji	1995	Wong et al. 2016
8490_6_67	ERS163580	4.3.1.1	Fiji	1994	Wong et al. 2016
8525_2_54	ERS158502	4.3.1.1	Kenya	2008	Wong et al. 2016
8525_3_30	ERS158574	4.3.1.1	Kenya	2008	Wong et al. 2016
8525_3_31	ERS158575	4.3.1.2	Kenya	2008	Wong et al. 2016
8525_3_32	ERS158576	4.3.1.1	Kenya	2008	Wong et al. 2016
8525_3_33	ERS158577	4.3.1.1	Kenya	2008	Wong et al. 2016
8525_3_34	ERS158578	4.3.1.1	Kenya	2008	Wong et al. 2016
8525_3_37	ERS158581	4.3.1.1	Kenya	2008	Wong et al. 2016
8525_3_40	ERS158584	4.3.1.1	Kenya	2008	Wong et al. 2016
8525_3_42	ERS158586	4.3.1.1	Kenya	2008	Wong et al. 2016
8525_3_45	ERS158589	4.3.1.1	Kenya	2008	Wong et al. 2016
8525_3_46	ERS158590	4.3.1.1	Kenya	2008	Wong et al. 2016
8525_3_47	ERS158591	4.3.1.1	Kenya	2008	Wong et al. 2016
8525_3_48	ERS158592	4.3.1.1	Kenya	2008	Wong et al. 2016
8525_3_49	ERS158593	4.3.1.1	Kenya	2008	Wong et al. 2016
8525_3_51	ERS158595	4.3.1.1	Kenya	2008	Wong et al. 2016
8525_3_53	ERS158597	4.3.1.1	Kenya	2008	Wong et al. 2016
8525_3_54	ERS158598	4.3.1.1	Kenya	2008	Wong et al. 2016
8525_3_55	ERS158599	4.3.1.1	Kenya	2008	Wong et al. 2016
8525_3_56	ERS158600	4.3.1.1	Kenya	2008	Wong et al. 2016
8525_3_58	ERS158602	4.3.1.1	Kenya	2008	Wong et al. 2016
8525_3_59	ERS158603	4.3.1.1	Kenya	2008	Wong et al. 2016
8525_3_60	ERS158604	4.3.1.1	Kenya	2008	Wong et al. 2016
8525_3_61	ERS158605	4.3.1.1	Kenya	2008	Wong et al. 2016
8525_3_71	ERS158615	4.3.1.2	Kenya	2001	Wong et al. 2016
8615_4_29	ERS158381	4.3.1.1	Kenya	2004	Wong et al. 2016
8616_4_37	ERS168213	4.3.1.2	India	2009	Wong et al. 2016
8616_4_38	ERS168214	4.3.1.2	India	2009	Wong et al. 2016
8616_4_39	ERS168215	4.3.1.1	India	2009	Wong et al. 2016
8616_4_41	ERS168217	4.3.1.2	India	2009	Wong et al. 2016
8616_4_44	ERS168220	4.3.1.2	India	2010	Wong et al. 2016
8616_4_45	ERS168221	4.3.1.2	India	2010	Wong et al. 2016
8616_4_46	ERS168222	4.3.1.2	India	2011	Wong et al. 2016
8616_4_47	ERS168223	4.3.1.2	India	2011	Wong et al. 2016
8616_4_48	ERS168224	4.3.1.2	India	2011	Wong et al. 2016
8616_4_49	ERS168225	4.3.1.1	India	2011	Wong et al. 2016
8616_4_50	ERS168228	4.3.1.2	India	2011	Wong et al. 2016
8616_4_51	ERS168229	4.3.1.2	India	2011	Wong et al. 2016
8616_4_53	ERS168231	4.3.1.1	India	2009	Wong et al. 2016
8616_4_54	ERS168232	4.3.1.2	India	2009	Wong et al. 2016
8616_4_55	ERS168233	4.3.1.2	India	2009	Wong et al. 2016
8616_4_56	ERS168234	4.3.1.1	India	2009	Wong et al. 2016
8616_4_58	ERS168236	4.3.1.2	India	2011	Wong et al. 2016
9475_4_48	ERS206726	4.3.1	India	2006	Wong et al. 2016
9475_4_49	ERS206727	4.3.1	India	2007	Wong et al. 2016
9475_4_50	ERS206728	4.3.1.2	India	2005	Wong et al. 2016
9475_4_51	ERS206729	4.3.1.2	India	2005	Wong et al. 2016
9475_4_52	ERS206730	4.3.1.1	India	2005	Wong et al. 2016
9475_4_53	ERS206731	4.3.1.1	India	2005	Wong et al. 2016
9475_4_54	ERS206732	4.3.1.2	India	2006	Wong et al. 2016
9475_4_55	ERS206733	4.3.1.2	India	2006	Wong et al. 2016
9475_6_12	ERS207155	4.3.1.1	Malawi	2011	Wong et al. 2016
9475_6_16	ERS207159	4.3.1.1	Malawi	2012	Wong et al. 2016
9475_6_17	ERS207160	4.3.1.1	Malawi	2011	Wong et al. 2016
9475_6_18	ERS207161	4.3.1.1	Malawi	2011	Wong et al. 2016
9475_6_19	ERS207162	4.3.1.1	Malawi	2011	Wong et al. 2016
9475_6_2	ERS207145	4.3.1.1	Malawi	2011	Wong et al. 2016
9475_6_21	ERS207164	4.3.1.1	Malawi	2011	Wong et al. 2016
9475_6_24	ERS207167	4.3.1.1	Malawi	2012	Wong et al. 2016
9475_6_25	ERS207168	4.3.1.1	Malawi	2011	Wong et al. 2016
9475_6_26	ERS207169	4.3.1.1	Malawi	2011	Wong et al. 2016
9475_6_27	ERS207170	4.3.1.1	Malawi	2011	Wong et al. 2016
9475_6_28	ERS207171	4.3.1.1	Malawi	2011	Wong et al. 2016
9475_6_3	ERS207146	4.3.1.1	Malawi	2011	Wong et al. 2016
9475_6_31	ERS207174	4.3.1.1	Malawi	2011	Wong et al. 2016
9475_6_32	ERS207175	4.3.1.1	Malawi	2012	Wong et al. 2016
9475_6_33	ERS207176	4.3.1.1	Malawi	2011	Wong et al. 2016
9475_6_34	ERS207177	4.3.1.1	Malawi	2011	Wong et al. 2016
9475_6_35	ERS207178	4.3.1.1	Malawi	2011	Wong et al. 2016
9475_6_36	ERS207179	4.3.1.1	Malawi	2011	Wong et al. 2016
9475_6_39	ERS207182	4.3.1.1	Malawi	2012	Wong et al. 2016
9475_6_4	ERS207147	4.3.1.1	Malawi	2011	Wong et al. 2016
9475_6_41	ERS207184	4.3.1.1	Malawi	2011	Wong et al. 2016
9475_6_45	ERS207188	4.3.1.1	Malawi	2011	Wong et al. 2016
9475_6_46	ERS207189	4.3.1.1	Malawi	2011	Wong et al. 2016
9475_6_47	ERS207190	4.3.1.1	Malawi	2012	Wong et al. 2016
9475_6_49	ERS207192	4.3.1.1	Malawi	2011	Wong et al. 2016
9475_6_5	ERS207148	4.3.1.1	Malawi	2011	Wong et al. 2016
9475_6_50	ERS207193	4.3.1.1	Malawi	2011	Wong et al. 2016
9475_6_51	ERS207194	4.3.1.1	Malawi	2011	Wong et al. 2016
9475_6_52	ERS207195	4.3.1.1	Malawi	2011	Wong et al. 2016
9475_6_53	ERS207196	4.3.1.1	Malawi	2011	Wong et al. 2016
9475_6_54	ERS207197	4.3.1.1	Malawi	2011	Wong et al. 2016
9475_6_55	ERS207198	4.3.1.1	Malawi	2012	Wong et al. 2016
9475_6_56	ERS207199	4.3.1.1	Malawi	2009	Wong et al. 2016
9475_6_58	ERS207201	4.3.1.1	Malawi	2011	Wong et al. 2016
9475_6_59	ERS207202	4.3.1.1	Malawi	2011	Wong et al. 2016
9475_6_6	ERS207149	4.3.1.1	Malawi	2011	Wong et al. 2016
9475_6_61	ERS207204	4.3.1.1	Malawi	2012	Wong et al. 2016
9475_6_62	ERS207205	4.3.1.1	Malawi	2012	Wong et al. 2016
9475_6_63	ERS207206	4.3.1.1	Malawi	2012	Wong et al. 2016
9475_6_65	ERS207208	4.3.1.1	Malawi	2011	Wong et al. 2016
9475_6_66	ERS207209	4.3.1.1	Malawi	2011	Wong et al. 2016
9475_6_67	ERS207210	4.3.1.1	Malawi	2011	Wong et al. 2016
9475_6_68	ERS207211	4.3.1.1	Malawi	2011	Wong et al. 2016
9475_6_69	ERS207212	4.3.1.1	Malawi	2012	Wong et al. 2016
9475_6_71	ERS207214	4.3.1.1	Malawi	2012	Wong et al. 2016
9475_6_73	ERS207216	4.3.1.1	Malawi	2011	Wong et al. 2016
9475_6_76	ERS207219	4.3.1.1	Malawi	2011	Wong et al. 2016
9475_6_77	ERS207220	4.3.1.1	Malawi	2012	Wong et al. 2016
9475_6_78	ERS207221	4.3.1.1	Malawi	2012	Wong et al. 2016
9475_6_79	ERS207222	4.3.1.1	Malawi	2012	Wong et al. 2016
9475_6_8	ERS207151	4.3.1.1	Malawi	2012	Wong et al. 2016
9475_6_9	ERS207152	4.3.1.1	Malawi	2011	Wong et al. 2016
9870_8_1	ERS223133	4.3.1.1	Cambodia	2008	Wong et al. 2016
9870_8_10	ERS223142	4.3.1.1	Cambodia	2008	Wong et al. 2016
9870_8_11	ERS223143	4.3.1.1	Cambodia	2009	Wong et al. 2016
9870_8_12	ERS223144	4.3.1.1	Cambodia	2009	Wong et al. 2016
9870_8_13	ERS223145	4.3.1.1	Cambodia	2009	Wong et al. 2016
9870_8_14	ERS223146	4.3.1.1	Cambodia	2009	Wong et al. 2016
9870_8_15	ERS223147	4.3.1.1	Cambodia	2009	Wong et al. 2016
9870_8_16	ERS223148	4.3.1.1	Cambodia	2009	Wong et al. 2016
9870_8_18	ERS223150	4.3.1.1	Cambodia	2009	Wong et al. 2016
9870_8_19	ERS223151	4.3.1.1	Cambodia	2009	Wong et al. 2016
9870_8_2	ERS223134	4.3.1.1	Cambodia	2008	Wong et al. 2016
9870_8_20	ERS223152	4.3.1.1	Cambodia	2009	Wong et al. 2016
9870_8_21	ERS223153	4.3.1.1	Cambodia	2010	Wong et al. 2016
9870_8_22	ERS223154	4.3.1.1	Cambodia	2010	Wong et al. 2016
9870_8_23	ERS223155	4.3.1.1	Cambodia	2010	Wong et al. 2016
9870_8_24	ERS223156	4.3.1.1	Cambodia	2010	Wong et al. 2016
9870_8_25	ERS223157	4.3.1.1	Cambodia	2010	Wong et al. 2016
9870_8_26	ERS223158	4.3.1.1	Cambodia	2010	Wong et al. 2016
9870_8_27	ERS223159	4.3.1.1	Cambodia	2010	Wong et al. 2016
9870_8_28	ERS223160	4.3.1.1	Cambodia	2010	Wong et al. 2016
9870_8_3	ERS223135	4.3.1.1	Cambodia	2008	Wong et al. 2016
9870_8_30	ERS223162	4.3.1.1	Cambodia	2010	Wong et al. 2016
9870_8_31	ERS223163	4.3.1.1	Cambodia	2010	Wong et al. 2016
9870_8_32	ERS223164	4.3.1.1	Cambodia	2010	Wong et al. 2016
9870_8_33	ERS223165	4.3.1.1	Cambodia	2010	Wong et al. 2016
9870_8_34	ERS223166	4.3.1.1	Cambodia	2010	Wong et al. 2016
9870_8_35	ERS223167	4.3.1.1	Cambodia	2010	Wong et al. 2016
9870_8_36	ERS223168	4.3.1.1	Cambodia	2010	Wong et al. 2016
9870_8_37	ERS223169	4.3.1.1	Cambodia	2010	Wong et al. 2016
9870_8_38	ERS223170	4.3.1.1	Cambodia	2010	Wong et al. 2016
9870_8_39	ERS223171	4.3.1.1	Cambodia	2010	Wong et al. 2016
9870_8_4	ERS223136	4.3.1.1	Cambodia	2008	Wong et al. 2016
9870_8_40	ERS223172	4.3.1.1	Cambodia	2010	Wong et al. 2016
9870_8_41	ERS223173	4.3.1.1	Cambodia	2011	Wong et al. 2016
9870_8_42	ERS223174	4.3.1.1	Cambodia	2011	Wong et al. 2016
9870_8_43	ERS223175	4.3.1.1	Cambodia	2011	Wong et al. 2016
9870_8_44	ERS223176	4.3.1.1	Cambodia	2011	Wong et al. 2016
9870_8_45	ERS223177	4.3.1.1	Cambodia	2011	Wong et al. 2016
9870_8_46	ERS223178	4.3.1.1	Cambodia	2011	Wong et al. 2016
9870_8_47	ERS223179	4.3.1.1	Cambodia	2011	Wong et al. 2016
9870_8_48	ERS223180	4.3.1.1	Cambodia	2011	Wong et al. 2016
9870_8_49	ERS223181	4.3.1.1	Cambodia	2011	Wong et al. 2016
9870_8_5	ERS223137	4.3.1.1	Cambodia	2008	Wong et al. 2016
9870_8_50	ERS223182	4.3.1.1	Cambodia	2011	Wong et al. 2016
9870_8_51	ERS223183	4.3.1.1	Cambodia	2011	Wong et al. 2016
9870_8_52	ERS223184	4.3.1.1	Cambodia	2011	Wong et al. 2016
9870_8_53	ERS223185	4.3.1.1	Cambodia	2011	Wong et al. 2016
9870_8_54	ERS223186	4.3.1.1	Cambodia	2011	Wong et al. 2016
9870_8_55	ERS223187	4.3.1.1	Cambodia	2011	Wong et al. 2016
9870_8_56	ERS223188	4.3.1.1	Cambodia	2011	Wong et al. 2016
9870_8_57	ERS223189	4.3.1.1	Cambodia	2011	Wong et al. 2016
9870_8_58	ERS223190	4.3.1.1	Cambodia	2011	Wong et al. 2016
9870_8_59	ERS223191	4.3.1.1	Cambodia	2011	Wong et al. 2016
9870_8_60	ERS223192	4.3.1.1	Cambodia	2011	Wong et al. 2016
9870_8_62	ERS223194	4.3.1.1	Cambodia	2011	Wong et al. 2016
9870_8_63	ERS223195	4.3.1.1	Cambodia	2011	Wong et al. 2016
9870_8_64	ERS223196	4.3.1.1	Cambodia	2011	Wong et al. 2016
9870_8_65	ERS223197	4.3.1.1	Cambodia	2011	Wong et al. 2016
9870_8_66	ERS223198	4.3.1.1	Cambodia	2011	Wong et al. 2016
9870_8_67	ERS223199	4.3.1.1	Cambodia	2011	Wong et al. 2016
9870_8_68	ERS223200	4.3.1.1	Cambodia	2011	Wong et al. 2016
9870_8_69	ERS223201	4.3.1.1	Cambodia	2011	Wong et al. 2016
9870_8_7	ERS223139	4.3.1.1	Cambodia	2008	Wong et al. 2016
9870_8_70	ERS223202	4.3.1.1	Cambodia	2011	Wong et al. 2016
9870_8_71	ERS223203	4.3.1.1	Cambodia	2012	Wong et al. 2016
9870_8_72	ERS223204	4.3.1.1	Cambodia	2012	Wong et al. 2016
9870_8_73	ERS223205	4.3.1.1	Cambodia	2012	Wong et al. 2016
9870_8_74	ERS223206	4.3.1.1	Cambodia	2012	Wong et al. 2016
9870_8_75	ERS223207	4.3.1.1	Cambodia	2012	Wong et al. 2016
9870_8_76	ERS223208	4.3.1.1	Cambodia	2012	Wong et al. 2016
9870_8_77	ERS223209	4.3.1.1	Cambodia	2012	Wong et al. 2016
9870_8_78	ERS223210	4.3.1.1	Cambodia	2012	Wong et al. 2016
9870_8_79	ERS223211	4.3.1.1	Cambodia	2012	Wong et al. 2016
9870_8_8	ERS223140	4.3.1.1	Cambodia	2008	Wong et al. 2016
9870_8_80	ERS223212	4.3.1.1	Cambodia	2012	Wong et al. 2016
9870_8_81	ERS223213	4.3.1.1	Cambodia	2012	Wong et al. 2016
9870_8_82	ERS223214	4.3.1.1	Cambodia	2012	Wong et al. 2016
9870_8_83	ERS223215	4.3.1.1	Cambodia	2012	Wong et al. 2016
9870_8_84	ERS223216	4.3.1.1	Cambodia	2012	Wong et al. 2016
9870_8_85	ERS223217	4.3.1.1	Cambodia	2012	Wong et al. 2016
9870_8_86	ERS223218	4.3.1.1	Cambodia	2012	Wong et al. 2016
9870_8_87	ERS223219	4.3.1.1	Cambodia	2012	Wong et al. 2016
9870_8_88	ERS223220	4.3.1.1	Cambodia	2012	Wong et al. 2016
9870_8_89	ERS223221	4.3.1.1	Cambodia	2012	Wong et al. 2016
9870_8_9	ERS223141	4.3.1.1	Cambodia	2008	Wong et al. 2016
9870_8_91	ERS223223	4.3.1.1	Cambodia	2012	Wong et al. 2016
9870_8_93	ERS223225	4.3.1.1	Cambodia	2012	Wong et al. 2016
9870_8_94	ERS223226	4.3.1.1	Cambodia	2012	Wong et al. 2016
DRR070980	DRR070980	4.3.1.2	India	2001	Matono et al. 2017
DRR070984	DRR070984	4.3.1	India	2001	Matono et al. 2017
DRR070986	DRR070986	4.3.1.2	India	2002	Matono et al. 2017
DRR070988	DRR070988	4.3.1.1	India_Nepal	2002	Matono et al. 2017
DRR070989	DRR070989	4.3.1	India	2002	Matono et al. 2017
DRR070990	DRR070990	4.3.1.2	India	2002	Matono et al. 2017
DRR070993	DRR070993	4.3.1.1	Afghanistan	2002	Matono et al. 2017
DRR070994	DRR070994	4.3.1.3	Bangladesh	2002	Matono et al. 2017
DRR071000	DRR071000	4.3.1.1	India	2003	Matono et al. 2017
DRR071002	DRR071002	4.3.1	India_Nepal	2003	Matono et al. 2017
DRR071007	DRR071007	4.3.1.1	Bangladesh	2004	Matono et al. 2017
DRR071013	DRR071013	4.3.1.2	India	2005	Matono et al. 2017
DRR071015	DRR071015	4.3.1.2	Pakistan	2005	Matono et al. 2017
DRR071016	DRR071016	4.3.1.2	Pakistan	2006	Matono et al. 2017
DRR071017	DRR071017	4.3.1.2	India	2006	Matono et al. 2017
DRR071018	DRR071018	4.3.1.2	India	2006	Matono et al. 2017
DRR071019	DRR071019	4.3.1.2	India	2006	Matono et al. 2017
DRR071020	DRR071020	4.3.1.2	India	2006	Matono et al. 2017
DRR071021	DRR071021	4.3.1.2	India	2007	Matono et al. 2017
DRR071022	DRR071022	4.3.1.2	India	2007	Matono et al. 2017
DRR071024	DRR071024	4.3.1.1	Bangladesh	2007	Matono et al. 2017
DRR071026	DRR071026	4.3.1.2	India_Nepal	2008	Matono et al. 2017
DRR071027	DRR071027	4.3.1.1	India	2008	Matono et al. 2017
DRR071028	DRR071028	4.3.1.2	India	2009	Matono et al. 2017
DRR071029	DRR071029	4.3.1.2	India	2009	Matono et al. 2017
DRR071030	DRR071030	4.3.1.2	Nepal	2009	Matono et al. 2017
DRR071031	DRR071031	4.3.1.2	India	2010	Matono et al. 2017
DRR071032	DRR071032	4.3.1.2	India	2010	Matono et al. 2017
DRR071033	DRR071033	4.3.1.1	India	2010	Matono et al. 2017
DRR071034	DRR071034	4.3.1	Pakistan	2011	Matono et al. 2017
DRR071035	DRR071035	4.3.1.2	Nepal	2011	Matono et al. 2017
DRR071036	DRR071036	4.3.1.2	Thailand_Nepal_Butan_Bangladesh_India	2012	Matono et al. 2017
DRR071038	DRR071038	4.3.1.1	Pakistan	2012	Matono et al. 2017
DRR071039	DRR071039	4.3.1.2	India	2012	Matono et al. 2017
DRR071040	DRR071040	4.3.1.2	India	2012	Matono et al. 2017
DRR071041	DRR071041	4.3.1.2	India_Thailand_Lao	2012	Matono et al. 2017
DRR071042	DRR071042	4.3.1	India	2013	Matono et al. 2017
DRR071043	DRR071043	4.3.1.2	India	2013	Matono et al. 2017
DRR071044	DRR071044	4.3.1.2	India	2013	Matono et al. 2017
DRR071045	DRR071045	4.3.1.2	India	2013	Matono et al. 2017
DRR071046	DRR071046	4.3.1.2	India	2013	Matono et al. 2017
DRR071047	DRR071047	4.3.1.2	Nepal	2013	Matono et al. 2017
DRR071048	DRR071048	4.3.1.2	India	2013	Matono et al. 2017
DRR071049	DRR071049	4.3.1.2	India	2013	Matono et al. 2017
DRR071050	DRR071050	4.3.1.2	India_Thailand	2013	Matono et al. 2017
DRR071051	DRR071051	4.3.1.2	India	2013	Matono et al. 2017
DRR071052	DRR071052	4.3.1.2	Nepal	2013	Matono et al. 2017
DRR071053	DRR071053	4.3.1.2	Nepal	2013	Matono et al. 2017
DRR071054	DRR071054	4.3.1.2	India	2014	Matono et al. 2017
DRR071055	DRR071055	4.3.1.2	India	2014	Matono et al. 2017
DRR071056	DRR071056	4.3.1.2	Nepal	2014	Matono et al. 2017
DRR071057	DRR071057	4.3.1.2	India	2014	Matono et al. 2017
DRR071058	DRR071058	4.3.1	Pakistan	2014	Matono et al. 2017
DRR071059	DRR071059	4.3.1.2	Nepal	2014	Matono et al. 2017
DRR071060	DRR071060	4.3.1.2	India_Nepal	2014	Matono et al. 2017
DRR071062	DRR071062	4.3.1.2	India	2015	Matono et al. 2017
DRR071063	DRR071063	4.3.1.2	India	2015	Matono et al. 2017
DRR071064	DRR071064	4.3.1.2	India	2015	Matono et al. 2017
DRR071066	DRR071066	4.3.1.1	Bangladesh	2015	Matono et al. 2017
DRR071067	DRR071067	4.3.1.2	Nepal	2015	Matono et al. 2017
DRR071068	DRR071068	4.3.1.2	Nepal	2016	Matono et al. 2017
DRR071069	DRR071069	4.3.1.2	Nepal	2016	Matono et al. 2017
DRR071070	DRR071070	4.3.1.2	Myanmar	2016	Matono et al. 2017
DRR071071	DRR071071	4.3.1.2	Myanmar	2016	Matono et al. 2017
ERR1079230	ERR1079230	4.3.1.1	Nepal	2011	Thanh et al. 2016
ERR1079231	ERR1079231	4.3.1.2	Nepal	2011	Thanh et al. 2016
ERR1079232	ERR1079232	4.3.1.2	Nepal	2011	Thanh et al. 2016
ERR1079233	ERR1079233	4.3.1.2	Nepal	2011	Thanh et al. 2016
ERR1079234	ERR1079234	4.3.1.2	Nepal	2012	Thanh et al. 2016
ERR1079235	ERR1079235	4.3.1.2	Nepal	2012	Thanh et al. 2016
ERR1079236	ERR1079236	4.3.1.2	Nepal	2012	Thanh et al. 2016
ERR1079237	ERR1079237	4.3.1.2	Nepal	2012	Thanh et al. 2016
ERR1079238	ERR1079238	4.3.1.2	Nepal	2012	Thanh et al. 2016
ERR1079239	ERR1079239	4.3.1.2	Nepal	2012	Thanh et al. 2016
ERR1079240	ERR1079240	4.3.1.2	Nepal	2012	Thanh et al. 2016
ERR1079241	ERR1079241	4.3.1.1	Nepal	2012	Thanh et al. 2016
ERR1079242	ERR1079242	4.3.1.2	Nepal	2012	Thanh et al. 2016
ERR1079243	ERR1079243	4.3.1.1	Nepal	2012	Thanh et al. 2016
ERR1079244	ERR1079244	4.3.1.2	Nepal	2012	Thanh et al. 2016
ERR1079245	ERR1079245	4.3.1.1	Nepal	2012	Thanh et al. 2016
ERR1079246	ERR1079246	4.3.1.2	Nepal	2012	Thanh et al. 2016
ERR1079247	ERR1079247	4.3.1.2	Nepal	2012	Thanh et al. 2016
ERR1079248	ERR1079248	4.3.1.2	Nepal	2012	Thanh et al. 2016
ERR1079249	ERR1079249	4.3.1.1	Nepal	2012	Thanh et al. 2016
ERR1079250	ERR1079250	4.3.1.1	Nepal	2012	Thanh et al. 2016
ERR1079251	ERR1079251	4.3.1.2	Nepal	2012	Thanh et al. 2016
ERR1079253	ERR1079253	4.3.1.2	Nepal	2012	Thanh et al. 2016
ERR1079254	ERR1079254	4.3.1.2	Nepal	2012	Thanh et al. 2016
ERR1079257	ERR1079257	4.3.1.2	Nepal	2012	Thanh et al. 2016
ERR1079258	ERR1079258	4.3.1.2	Nepal	2012	Thanh et al. 2016
ERR1079260	ERR1079260	4.3.1.2	Nepal	2013	Thanh et al. 2016
ERR1079261	ERR1079261	4.3.1.2	Nepal	2013	Thanh et al. 2016
ERR1079263	ERR1079263	4.3.1.2	Nepal	2013	Thanh et al. 2016
ERR1079264	ERR1079264	4.3.1.2	Nepal	2013	Thanh et al. 2016
ERR1079265	ERR1079265	4.3.1	Nepal	2013	Thanh et al. 2016
ERR1079266	ERR1079266	4.3.1	Nepal	2013	Thanh et al. 2016
ERR1079267	ERR1079267	4.3.1.2	Nepal	2013	Thanh et al. 2016
ERR1079268	ERR1079268	4.3.1.2	Nepal	2013	Thanh et al. 2016
ERR1079269	ERR1079269	4.3.1.2	Nepal	2013	Thanh et al. 2016
ERR1079272	ERR1079272	4.3.1.2	Nepal	2013	Thanh et al. 2016
ERR1079273	ERR1079273	4.3.1.2	Nepal	2013	Thanh et al. 2016
ERR1079274	ERR1079274	4.3.1.2	Nepal	2013	Thanh et al. 2016
ERR1079276	ERR1079276	4.3.1.2	Nepal	2013	Thanh et al. 2016
ERR1079277	ERR1079277	4.3.1.2	Nepal	2013	Thanh et al. 2016
ERR1079278	ERR1079278	4.3.1.2	Nepal	2013	Thanh et al. 2016
ERR1079279	ERR1079279	4.3.1.2	Nepal	2013	Thanh et al. 2016
ERR1079281	ERR1079281	4.3.1.2	Nepal	2013	Thanh et al. 2016
ERR1079282	ERR1079282	4.3.1.2	Nepal	2013	Thanh et al. 2016
ERR1079284	ERR1079284	4.3.1.2	Nepal	2013	Thanh et al. 2016
ERR1079288	ERR1079288	4.3.1.2	Nepal	2013	Thanh et al. 2016
ERR1079289	ERR1079289	4.3.1.2	Nepal	2013	Thanh et al. 2016
ERR1079290	ERR1079290	4.3.1.2	Nepal	2013	Thanh et al. 2016
ERR1079291	ERR1079291	4.3.1	Nepal	2013	Thanh et al. 2016
ERR1079294	ERR1079294	4.3.1.2	Nepal	2013	Thanh et al. 2016
ERR1079296	ERR1079296	4.3.1.2	Nepal	2014	Thanh et al. 2016
ERR1079297	ERR1079297	4.3.1.2	Nepal	2014	Thanh et al. 2016
ERR1079299	ERR1079299	4.3.1.1	Nepal	2014	Thanh et al. 2016
ERR1079300	ERR1079300	4.3.1.2	Nepal	2014	Thanh et al. 2016
ERR1079301	ERR1079301	4.3.1.2	Nepal	2014	Thanh et al. 2016
ERR1079302	ERR1079302	4.3.1.2	Nepal	2014	Thanh et al. 2016
ERR1079303	ERR1079303	4.3.1.2	Nepal	2014	Thanh et al. 2016
ERR1079305	ERR1079305	4.3.1.2	Nepal	2014	Thanh et al. 2016
ERR1079306	ERR1079306	4.3.1.2	Nepal	2014	Thanh et al. 2016
ERR1079307	ERR1079307	4.3.1.2	Nepal	2014	Thanh et al. 2016
ERR1079308	ERR1079308	4.3.1.2	Nepal	2014	Thanh et al. 2016
ERR1079309	ERR1079309	4.3.1.2	Nepal	2014	Thanh et al. 2016
ERR1079310	ERR1079310	4.3.1.2	Nepal	2013	Thanh et al. 2016
ERR119819	ERR119819	4.3.1.1	Nepal	2009	Thanh et al. 2016
ERR119820	ERR119820	4.3.1.1	Nepal	2009	Thanh et al. 2016
ERR119822	ERR119822	4.3.1.1	Nepal	2009	Thanh et al. 2016
ERR119823	ERR119823	4.3.1.1	Nepal	2009	Thanh et al. 2016
ERR119824	ERR119824	4.3.1.1	Nepal	2009	Thanh et al. 2016
ERR119825	ERR119825	4.3.1.1	Nepal	2009	Thanh et al. 2016
ERR2663461	ERR2663461	4.3.1.3	Bangladesh	2001	Tanmoy et al. 2018
ERR2663462	ERR2663462	4.3.1.3	Bangladesh	2001	Tanmoy et al. 2018
ERR2663463	ERR2663463	4.3.1.3	Bangladesh	2001	Tanmoy et al. 2018
ERR2663464	ERR2663464	4.3.1.3	Bangladesh	2001	Tanmoy et al. 2018
ERR2663465	ERR2663465	4.3.1.3	Bangladesh	2001	Tanmoy et al. 2018
ERR2663466	ERR2663466	4.3.1.1	Bangladesh	1999	Tanmoy et al. 2018
ERR2663467	ERR2663467	4.3.1.3	Bangladesh	2001	Tanmoy et al. 2018
ERR2663468	ERR2663468	4.3.1.1	Bangladesh	2001	Tanmoy et al. 2018
ERR2663469	ERR2663469	4.3.1.3	Bangladesh	2001	Tanmoy et al. 2018
ERR2663470	ERR2663470	4.3.1	Bangladesh	2001	Tanmoy et al. 2018
ERR2663471	ERR2663471	4.3.1.3	Bangladesh	2001	Tanmoy et al. 2018
ERR2663472	ERR2663472	4.3.1.3	Bangladesh	2001	Tanmoy et al. 2018
ERR2663473	ERR2663473	4.3.1.3	Bangladesh	2001	Tanmoy et al. 2018
ERR2663474	ERR2663474	4.3.1.3	Bangladesh	2002	Tanmoy et al. 2018
ERR2663477	ERR2663477	4.3.1.1	Bangladesh	2002	Tanmoy et al. 2018
ERR2663478	ERR2663478	4.3.1.3	Bangladesh	2002	Tanmoy et al. 2018
ERR2663479	ERR2663479	4.3.1.3	Bangladesh	2002	Tanmoy et al. 2018
ERR2663480	ERR2663480	4.3.1.3	Bangladesh	2002	Tanmoy et al. 2018
ERR2663481	ERR2663481	4.3.1.3	Bangladesh	2002	Tanmoy et al. 2018
ERR2663483	ERR2663483	4.3.1.3	Bangladesh	2002	Tanmoy et al. 2018
ERR2663484	ERR2663484	4.3.1.3	Bangladesh	2002	Tanmoy et al. 2018
ERR2663485	ERR2663485	4.3.1.3	Bangladesh	2002	Tanmoy et al. 2018
ERR2663486	ERR2663486	4.3.1.3	Bangladesh	2002	Tanmoy et al. 2018
ERR2663488	ERR2663488	4.3.1.1	Bangladesh	2005	Tanmoy et al. 2018
ERR2663489	ERR2663489	4.3.1.1	Bangladesh	1999	Tanmoy et al. 2018
ERR2663491	ERR2663491	4.3.1.1	Bangladesh	1999	Tanmoy et al. 2018
ERR2663492	ERR2663492	4.3.1.1	Bangladesh	2005	Tanmoy et al. 2018
ERR2663494	ERR2663494	4.3.1.1	Bangladesh	1999	Tanmoy et al. 2018
ERR2663496	ERR2663496	4.3.1.1	Bangladesh	2005	Tanmoy et al. 2018
ERR2663497	ERR2663497	4.3.1.1	Bangladesh	1999	Tanmoy et al. 2018
ERR2663500	ERR2663500	4.3.1.1	Bangladesh	2005	Tanmoy et al. 2018
ERR2663501	ERR2663501	4.3.1.1	Bangladesh	2005	Tanmoy et al. 2018
ERR2663502	ERR2663502	4.3.1.1	Bangladesh	2005	Tanmoy et al. 2018
ERR2663504	ERR2663504	4.3.1.1	Bangladesh	2005	Tanmoy et al. 2018
ERR2663505	ERR2663505	4.3.1.1	Bangladesh	1999	Tanmoy et al. 2018
ERR2663506	ERR2663506	4.3.1.1	Bangladesh	2005	Tanmoy et al. 2018
ERR2663508	ERR2663508	4.3.1.1	Bangladesh	2005	Tanmoy et al. 2018
ERR2663512	ERR2663512	4.3.1.3	Bangladesh	1999	Tanmoy et al. 2018
ERR2663516	ERR2663516	4.3.1.1	Bangladesh	1999	Tanmoy et al. 2018
ERR2663517	ERR2663517	4.3.1.1	Bangladesh	2005	Tanmoy et al. 2018
ERR2663518	ERR2663518	4.3.1.1	Bangladesh	2005	Tanmoy et al. 2018
ERR2663519	ERR2663519	4.3.1.3	Bangladesh	1999	Tanmoy et al. 2018
ERR2663520	ERR2663520	4.3.1.1	Bangladesh	2005	Tanmoy et al. 2018
ERR2663522	ERR2663522	4.3.1.1	Bangladesh	2006	Tanmoy et al. 2018
ERR2663523	ERR2663523	4.3.1.1	Bangladesh	1999	Tanmoy et al. 2018
ERR2663525	ERR2663525	4.3.1.1	Bangladesh	2000	Tanmoy et al. 2018
ERR2663527	ERR2663527	4.3.1.1	Bangladesh	2000	Tanmoy et al. 2018
ERR2663528	ERR2663528	4.3.1	Bangladesh	2006	Tanmoy et al. 2018
ERR2663530	ERR2663530	4.3.1.3	Bangladesh	2006	Tanmoy et al. 2018
ERR2663531	ERR2663531	4.3.1.3	Bangladesh	2006	Tanmoy et al. 2018
ERR2663533	ERR2663533	4.3.1	Bangladesh	2006	Tanmoy et al. 2018
ERR2663534	ERR2663534	4.3.1.1	Bangladesh	2000	Tanmoy et al. 2018
ERR2663535	ERR2663535	4.3.1.1	Bangladesh	2006	Tanmoy et al. 2018
ERR2663536	ERR2663536	4.3.1.1	Bangladesh	2000	Tanmoy et al. 2018
ERR2663537	ERR2663537	4.3.1.3	Bangladesh	2006	Tanmoy et al. 2018
ERR2663538	ERR2663538	4.3.1.1	Bangladesh	2000	Tanmoy et al. 2018
ERR2663539	ERR2663539	4.3.1.3	Bangladesh	2006	Tanmoy et al. 2018
ERR2663540	ERR2663540	4.3.1.3	Bangladesh	2006	Tanmoy et al. 2018
ERR2663545	ERR2663545	4.3.1.1	Bangladesh	2000	Tanmoy et al. 2018
ERR2663546	ERR2663546	4.3.1.3	Bangladesh	2006	Tanmoy et al. 2018
ERR2663547	ERR2663547	4.3.1.1	Bangladesh	2000	Tanmoy et al. 2018
ERR2663548	ERR2663548	4.3.1.3	Bangladesh	2006	Tanmoy et al. 2018
ERR2663549	ERR2663549	4.3.1.1	Bangladesh	2000	Tanmoy et al. 2018
ERR2663550	ERR2663550	4.3.1.3	Bangladesh	2006	Tanmoy et al. 2018
ERR2663551	ERR2663551	4.3.1.1	Bangladesh	2000	Tanmoy et al. 2018
ERR2663554	ERR2663554	4.3.1	Bangladesh	2006	Tanmoy et al. 2018
ERR2663555	ERR2663555	4.3.1.1	Bangladesh	2000	Tanmoy et al. 2018
ERR2663556	ERR2663556	4.3.1.3	Bangladesh	2000	Tanmoy et al. 2018
ERR2663557	ERR2663557	4.3.1.3	Bangladesh	2000	Tanmoy et al. 2018
ERR2663558	ERR2663558	4.3.1	Bangladesh	2006	Tanmoy et al. 2018
ERR2663560	ERR2663560	4.3.1	Bangladesh	2006	Tanmoy et al. 2018
ERR2663561	ERR2663561	4.3.1.3	Bangladesh	2000	Tanmoy et al. 2018
ERR2663562	ERR2663562	4.3.1	Bangladesh	2006	Tanmoy et al. 2018
ERR2663563	ERR2663563	4.3.1.1	Bangladesh	2000	Tanmoy et al. 2018
ERR2663564	ERR2663564	4.3.1.3	Bangladesh	2006	Tanmoy et al. 2018
ERR2663565	ERR2663565	4.3.1.1	Bangladesh	2006	Tanmoy et al. 2018
ERR2663567	ERR2663567	4.3.1.1	Bangladesh	2000	Tanmoy et al. 2018
ERR2663568	ERR2663568	4.3.1	Bangladesh	2006	Tanmoy et al. 2018
ERR2663569	ERR2663569	4.3.1.1	Bangladesh	2000	Tanmoy et al. 2018
ERR2663570	ERR2663570	4.3.1	Bangladesh	2007	Tanmoy et al. 2018
ERR2663571	ERR2663571	4.3.1.1	Bangladesh	2000	Tanmoy et al. 2018
ERR2663572	ERR2663572	4.3.1	Bangladesh	2007	Tanmoy et al. 2018
ERR2663573	ERR2663573	4.3.1.3	Bangladesh	2000	Tanmoy et al. 2018
ERR2663574	ERR2663574	4.3.1.1	Bangladesh	2007	Tanmoy et al. 2018
ERR2663575	ERR2663575	4.3.1.1	Bangladesh	2000	Tanmoy et al. 2018
ERR2663576	ERR2663576	4.3.1.1	Bangladesh	2007	Tanmoy et al. 2018
ERR2663577	ERR2663577	4.3.1.1	Bangladesh	2007	Tanmoy et al. 2018
ERR2663578	ERR2663578	4.3.1.1	Bangladesh	2001	Tanmoy et al. 2018
ERR2663579	ERR2663579	4.3.1	Bangladesh	2001	Tanmoy et al. 2018
ERR2663580	ERR2663580	4.3.1.3	Bangladesh	2007	Tanmoy et al. 2018
ERR2663581	ERR2663581	4.3.1.1	Bangladesh	2001	Tanmoy et al. 2018
ERR2663582	ERR2663582	4.3.1.3	Bangladesh	2007	Tanmoy et al. 2018
ERR2663583	ERR2663583	4.3.1.1	Bangladesh	2001	Tanmoy et al. 2018
ERR2663584	ERR2663584	4.3.1.1	Bangladesh	2007	Tanmoy et al. 2018
ERR2663586	ERR2663586	4.3.1.2	Bangladesh	2007	Tanmoy et al. 2018
ERR2663587	ERR2663587	4.3.1.1	Bangladesh	2001	Tanmoy et al. 2018
ERR2663590	ERR2663590	4.3.1.2	Bangladesh	2007	Tanmoy et al. 2018
ERR2663591	ERR2663591	4.3.1.1	Bangladesh	2002	Tanmoy et al. 2018
ERR2663592	ERR2663592	4.3.1.3	Bangladesh	2000	Tanmoy et al. 2018
ERR2663594	ERR2663594	4.3.1.1	Bangladesh	2000	Tanmoy et al. 2018
ERR2663595	ERR2663595	4.3.1.3	Bangladesh	2007	Tanmoy et al. 2018
ERR2663597	ERR2663597	4.3.1.1	Bangladesh	2008	Tanmoy et al. 2018
ERR2663598	ERR2663598	4.3.1.1	Bangladesh	2007	Tanmoy et al. 2018
ERR2663599	ERR2663599	4.3.1.1	Bangladesh	2008	Tanmoy et al. 2018
ERR2663602	ERR2663602	4.3.1.3	Bangladesh	2007	Tanmoy et al. 2018
ERR2663603	ERR2663603	4.3.1.1	Bangladesh	2008	Tanmoy et al. 2018
ERR2663604	ERR2663604	4.3.1.3	Bangladesh	2004	Tanmoy et al. 2018
ERR2663605	ERR2663605	4.3.1.3	Bangladesh	2007	Tanmoy et al. 2018
ERR2663608	ERR2663608	4.3.1.3	Bangladesh	2005	Tanmoy et al. 2018
ERR2663609	ERR2663609	4.3.1.1	Bangladesh	2007	Tanmoy et al. 2018
ERR2663610	ERR2663610	4.3.1.3	Bangladesh	2005	Tanmoy et al. 2018
ERR2663612	ERR2663612	4.3.1.1	Bangladesh	2005	Tanmoy et al. 2018
ERR2663613	ERR2663613	4.3.1.3	Bangladesh	2007	Tanmoy et al. 2018
ERR2663614	ERR2663614	4.3.1.1	Bangladesh	2005	Tanmoy et al. 2018
ERR2663616	ERR2663616	4.3.1.1	Bangladesh	2005	Tanmoy et al. 2018
ERR2663617	ERR2663617	4.3.1.1	Bangladesh	2007	Tanmoy et al. 2018
ERR2663618	ERR2663618	4.3.1.1	Bangladesh	2005	Tanmoy et al. 2018
ERR2663619	ERR2663619	4.3.1.1	Bangladesh	2005	Tanmoy et al. 2018
ERR2663620	ERR2663620	4.3.1.1	Bangladesh	2007	Tanmoy et al. 2018
ERR2663622	ERR2663622	4.3.1.1	Bangladesh	2007	Tanmoy et al. 2018
ERR2663624	ERR2663624	4.3.1.1	Bangladesh	2007	Tanmoy et al. 2018
ERR2663626	ERR2663626	4.3.1.1	Bangladesh	2007	Tanmoy et al. 2018
ERR2663628	ERR2663628	4.3.1.1	Bangladesh	2007	Tanmoy et al. 2018
ERR2663629	ERR2663629	4.3.1.1	Bangladesh	2006	Tanmoy et al. 2018
ERR2663630	ERR2663630	4.3.1.1	Bangladesh	2007	Tanmoy et al. 2018
ERR2663631	ERR2663631	4.3.1.3	Bangladesh	2006	Tanmoy et al. 2018
ERR2663632	ERR2663632	4.3.1.1	Bangladesh	2009	Tanmoy et al. 2018
ERR2663634	ERR2663634	4.3.1.1	Bangladesh	2006	Tanmoy et al. 2018
ERR2663635	ERR2663635	4.3.1.1	Bangladesh	2008	Tanmoy et al. 2018
ERR2663636	ERR2663636	4.3.1.1	Bangladesh	2006	Tanmoy et al. 2018
ERR2663637	ERR2663637	4.3.1.1	Bangladesh	2008	Tanmoy et al. 2018
ERR2663638	ERR2663638	4.3.1.1	Bangladesh	2006	Tanmoy et al. 2018
ERR2663639	ERR2663639	4.3.1.1	Bangladesh	2008	Tanmoy et al. 2018
ERR2663640	ERR2663640	4.3.1.1	Bangladesh	2006	Tanmoy et al. 2018
ERR2663642	ERR2663642	4.3.1.1	Bangladesh	2008	Tanmoy et al. 2018
ERR2663644	ERR2663644	4.3.1.1	Bangladesh	2008	Tanmoy et al. 2018
ERR2663647	ERR2663647	4.3.1.1	Bangladesh	2008	Tanmoy et al. 2018
ERR2663649	ERR2663649	4.3.1.1	Bangladesh	2008	Tanmoy et al. 2018
ERR2663650	ERR2663650	4.3.1.1	Bangladesh	2008	Tanmoy et al. 2018
ERR2663652	ERR2663652	4.3.1.1	Bangladesh	2008	Tanmoy et al. 2018
ERR2663653	ERR2663653	4.3.1.1	Bangladesh	2008	Tanmoy et al. 2018
ERR2663655	ERR2663655	4.3.1.1	Bangladesh	2008	Tanmoy et al. 2018
ERR2663656	ERR2663656	4.3.1.1	Bangladesh	2008	Tanmoy et al. 2018
ERR2663657	ERR2663657	4.3.1.1	Bangladesh	2008	Tanmoy et al. 2018
ERR2663658	ERR2663658	4.3.1.1	Bangladesh	2008	Tanmoy et al. 2018
ERR2663659	ERR2663659	4.3.1.3	Bangladesh	2008	Tanmoy et al. 2018
ERR2663660	ERR2663660	4.3.1.3	Bangladesh	2004	Tanmoy et al. 2018
ERR2663663	ERR2663663	4.3.1.3	Bangladesh	2004	Tanmoy et al. 2018
ERR2663666	ERR2663666	4.3.1.1	Bangladesh	2004	Tanmoy et al. 2018
ERR2663667	ERR2663667	4.3.1.1	Bangladesh	2008	Tanmoy et al. 2018
ERR2663668	ERR2663668	4.3.1.1	Bangladesh	2004	Tanmoy et al. 2018
ERR2663669	ERR2663669	4.3.1.1	Bangladesh	2008	Tanmoy et al. 2018
ERR2663670	ERR2663670	4.3.1.1	Bangladesh	2005	Tanmoy et al. 2018
ERR2663674	ERR2663674	4.3.1.1	Bangladesh	2008	Tanmoy et al. 2018
ERR2663675	ERR2663675	4.3.1.1	Bangladesh	2005	Tanmoy et al. 2018
ERR2663677	ERR2663677	4.3.1.3	Bangladesh	2005	Tanmoy et al. 2018
ERR2663678	ERR2663678	4.3.1.3	Bangladesh	2008	Tanmoy et al. 2018
ERR2663679	ERR2663679	4.3.1.1	Bangladesh	2005	Tanmoy et al. 2018
ERR2663681	ERR2663681	4.3.1.1	Bangladesh	2008	Tanmoy et al. 2018
ERR2663682	ERR2663682	4.3.1.3	Bangladesh	2008	Tanmoy et al. 2018
ERR2663683	ERR2663683	4.3.1.3	Bangladesh	2008	Tanmoy et al. 2018
ERR2663685	ERR2663685	4.3.1.3	Bangladesh	2008	Tanmoy et al. 2018
ERR2663686	ERR2663686	4.3.1.3	Bangladesh	2009	Tanmoy et al. 2018
ERR2663687	ERR2663687	4.3.1.1	Bangladesh	2009	Tanmoy et al. 2018
ERR2663688	ERR2663688	4.3.1.1	Bangladesh	2009	Tanmoy et al. 2018
ERR2663691	ERR2663691	4.3.1.1	Bangladesh	2009	Tanmoy et al. 2018
ERR2663693	ERR2663693	4.3.1.3	Bangladesh	2009	Tanmoy et al. 2018
ERR2663694	ERR2663694	4.3.1.1	Bangladesh	2009	Tanmoy et al. 2018
ERR2663696	ERR2663696	4.3.1.1	Bangladesh	2009	Tanmoy et al. 2018
ERR2663697	ERR2663697	4.3.1.3	Bangladesh	2009	Tanmoy et al. 2018
ERR2663698	ERR2663698	4.3.1.1	Bangladesh	2009	Tanmoy et al. 2018
ERR2663703	ERR2663703	4.3.1.3	Bangladesh	2009	Tanmoy et al. 2018
ERR2663707	ERR2663707	4.3.1.3	Bangladesh	2009	Tanmoy et al. 2018
ERR2663708	ERR2663708	4.3.1.1	Bangladesh	2009	Tanmoy et al. 2018
ERR2663710	ERR2663710	4.3.1.3	Bangladesh	2004	Tanmoy et al. 2018
ERR2663711	ERR2663711	4.3.1.3	Bangladesh	2004	Tanmoy et al. 2018
ERR2663712	ERR2663712	4.3.1.1	Bangladesh	2004	Tanmoy et al. 2018
ERR2663713	ERR2663713	4.3.1.3	Bangladesh	2004	Tanmoy et al. 2018
ERR2663714	ERR2663714	4.3.1.1	Bangladesh	2005	Tanmoy et al. 2018
ERR2663715	ERR2663715	4.3.1.1	Bangladesh	2005	Tanmoy et al. 2018
ERR2663716	ERR2663716	4.3.1.1	Bangladesh	2005	Tanmoy et al. 2018
ERR2663717	ERR2663717	4.3.1.1	Bangladesh	2006	Tanmoy et al. 2018
ERR2663718	ERR2663718	4.3.1.1	Bangladesh	2006	Tanmoy et al. 2018
ERR2663719	ERR2663719	4.3.1.1	Bangladesh	2006	Tanmoy et al. 2018
ERR2663721	ERR2663721	4.3.1.1	Bangladesh	2006	Tanmoy et al. 2018
ERR2663722	ERR2663722	4.3.1.1	Bangladesh	2006	Tanmoy et al. 2018
ERR2663723	ERR2663723	4.3.1	Bangladesh	2007	Tanmoy et al. 2018
ERR2663724	ERR2663724	4.3.1.3	Bangladesh	2007	Tanmoy et al. 2018
ERR2663726	ERR2663726	4.3.1.1	Bangladesh	2007	Tanmoy et al. 2018
ERR2663727	ERR2663727	4.3.1.1	Bangladesh	2007	Tanmoy et al. 2018
ERR2663728	ERR2663728	4.3.1.1	Bangladesh	2007	Tanmoy et al. 2018
ERR2663729	ERR2663729	4.3.1.1	Bangladesh	2007	Tanmoy et al. 2018
ERR2663730	ERR2663730	4.3.1.1	Bangladesh	2008	Tanmoy et al. 2018
ERR2663732	ERR2663732	4.3.1.1	Bangladesh	2013	Tanmoy et al. 2018
ERR2663733	ERR2663733	4.3.1.1	Bangladesh	2013	Tanmoy et al. 2018
ERR2663734	ERR2663734	4.3.1.3	Bangladesh	2013	Tanmoy et al. 2018
ERR2663735	ERR2663735	4.3.1.1	Bangladesh	2013	Tanmoy et al. 2018
ERR2663737	ERR2663737	4.3.1.3	Bangladesh	2013	Tanmoy et al. 2018
ERR2663740	ERR2663740	4.3.1.3	Bangladesh	2013	Tanmoy et al. 2018
ERR2663745	ERR2663745	4.3.1.3	Bangladesh	2013	Tanmoy et al. 2018
ERR2663746	ERR2663746	4.3.1.3	Bangladesh	2010	Tanmoy et al. 2018
ERR2663748	ERR2663748	4.3.1.1	Bangladesh	2013	Tanmoy et al. 2018
ERR2663749	ERR2663749	4.3.1.3	Bangladesh	2011	Tanmoy et al. 2018
ERR2663751	ERR2663751	4.3.1.1	Bangladesh	2011	Tanmoy et al. 2018
ERR2663753	ERR2663753	4.3.1.3	Bangladesh	2012	Tanmoy et al. 2018
ERR2663757	ERR2663757	4.3.1.1	Bangladesh	2009	Tanmoy et al. 2018
ERR2663758	ERR2663758	4.3.1.3	Bangladesh	2012	Tanmoy et al. 2018
ERR2663759	ERR2663759	4.3.1.2	Bangladesh	2009	Tanmoy et al. 2018
ERR2663760	ERR2663760	4.3.1.1	Bangladesh	2012	Tanmoy et al. 2018
ERR2663761	ERR2663761	4.3.1.3	Bangladesh	2010	Tanmoy et al. 2018
ERR2663762	ERR2663762	4.3.1.1	Bangladesh	2013	Tanmoy et al. 2018
ERR2663763	ERR2663763	4.3.1.1	Bangladesh	2013	Tanmoy et al. 2018
ERR2663764	ERR2663764	4.3.1.1	Bangladesh	2010	Tanmoy et al. 2018
ERR2663765	ERR2663765	4.3.1.1	Bangladesh	2013	Tanmoy et al. 2018
ERR2663766	ERR2663766	4.3.1.1	Bangladesh	2010	Tanmoy et al. 2018
ERR2663767	ERR2663767	4.3.1.1	Bangladesh	2013	Tanmoy et al. 2018
ERR2663771	ERR2663771	4.3.1.1	Bangladesh	2010	Tanmoy et al. 2018
ERR2663774	ERR2663774	4.3.1.1	Bangladesh	2013	Tanmoy et al. 2018
ERR2663775	ERR2663775	4.3.1.3	Bangladesh	2010	Tanmoy et al. 2018
ERR2663778	ERR2663778	4.3.1.1	Bangladesh	2011	Tanmoy et al. 2018
ERR2663781	ERR2663781	4.3.1.1	Bangladesh	2012	Tanmoy et al. 2018
ERR2663783	ERR2663783	4.3.1.1	Bangladesh	2012	Tanmoy et al. 2018
ERR2663785	ERR2663785	4.3.1.3	Bangladesh	2012	Tanmoy et al. 2018
ERR2663787	ERR2663787	4.3.1.1	Bangladesh	2011	Tanmoy et al. 2018
ERR2663789	ERR2663789	4.3.1.1	Bangladesh	2011	Tanmoy et al. 2018
ERR2663791	ERR2663791	4.3.1.1	Bangladesh	2011	Tanmoy et al. 2018
ERR2663792	ERR2663792	4.3.1.1	Bangladesh	2002	Tanmoy et al. 2018
ERR2663793	ERR2663793	4.3.1.3	Bangladesh	2012	Tanmoy et al. 2018
ERR2663794	ERR2663794	4.3.1.3	Bangladesh	2001	Tanmoy et al. 2018
ERR2663795	ERR2663795	4.3.1	Bangladesh	2012	Tanmoy et al. 2018
ERR2663797	ERR2663797	4.3.1.1	Bangladesh	2012	Tanmoy et al. 2018
ERR2663800	ERR2663800	4.3.1.1	Bangladesh	2012	Tanmoy et al. 2018
ERR2663801	ERR2663801	4.3.1.1	Bangladesh	2012	Tanmoy et al. 2018
ERR2663802	ERR2663802	4.3.1.1	Bangladesh	2012	Tanmoy et al. 2018
ERR2663805	ERR2663805	4.3.1.3	Bangladesh	2013	Tanmoy et al. 2018
ERR2663806	ERR2663806	4.3.1.1	Bangladesh	2013	Tanmoy et al. 2018
ERR2663808	ERR2663808	4.3.1.1	Bangladesh	2013	Tanmoy et al. 2018
ERR2663810	ERR2663810	4.3.1.1	Bangladesh	2009	Tanmoy et al. 2018
ERR2663812	ERR2663812	4.3.1.1	Bangladesh	2009	Tanmoy et al. 2018
ERR2663818	ERR2663818	4.3.1.3	Bangladesh	2010	Tanmoy et al. 2018
ERR2663821	ERR2663821	4.3.1.3	Bangladesh	2010	Tanmoy et al. 2018
ERR2663825	ERR2663825	4.3.1.1	Bangladesh	2011	Tanmoy et al. 2018
ERR2663826	ERR2663826	4.3.1.3	Bangladesh	2011	Tanmoy et al. 2018
ERR2663829	ERR2663829	4.3.1.1	Bangladesh	2011	Tanmoy et al. 2018
ERR2663830	ERR2663830	4.3.1.1	Bangladesh	2011	Tanmoy et al. 2018
ERR2663831	ERR2663831	4.3.1.1	Bangladesh	2011	Tanmoy et al. 2018
ERR2663832	ERR2663832	4.3.1.1	Bangladesh	2011	Tanmoy et al. 2018
ERR2663833	ERR2663833	4.3.1.1	Bangladesh	2011	Tanmoy et al. 2018
ERR2663834	ERR2663834	4.3.1.1	Bangladesh	2011	Tanmoy et al. 2018
ERR2663836	ERR2663836	4.3.1.3	Bangladesh	2011	Tanmoy et al. 2018
ERR2663837	ERR2663837	4.3.1.1	Bangladesh	2012	Tanmoy et al. 2018
ERR2663839	ERR2663839	4.3.1.1	Bangladesh	2012	Tanmoy et al. 2018
ERR2663840	ERR2663840	4.3.1.1	Bangladesh	2012	Tanmoy et al. 2018
ERR2663841	ERR2663841	4.3.1.1	Bangladesh	2012	Tanmoy et al. 2018
ERR2663843	ERR2663843	4.3.1.1	Bangladesh	2012	Tanmoy et al. 2018
ERR2663844	ERR2663844	4.3.1.1	Bangladesh	2013	Tanmoy et al. 2018
ERR2663846	ERR2663846	4.3.1.1	Bangladesh	2013	Tanmoy et al. 2018
ERR2663847	ERR2663847	4.3.1.1	Bangladesh	2013	Tanmoy et al. 2018
ERR2663848	ERR2663848	4.3.1.1	Bangladesh	2013	Tanmoy et al. 2018
ERR2663849	ERR2663849	4.3.1.1	Bangladesh	2012	Tanmoy et al. 2018
ERR2663850	ERR2663850	4.3.1.1	Bangladesh	2013	Tanmoy et al. 2018
ERR2663852	ERR2663852	4.3.1.3	Bangladesh	2013	Tanmoy et al. 2018
ERR2663853	ERR2663853	4.3.1.3	Bangladesh	2012	Tanmoy et al. 2018
ERR2663856	ERR2663856	4.3.1.1	Bangladesh	2013	Tanmoy et al. 2018
ERR2663858	ERR2663858	4.3.1.1	Bangladesh	2013	Tanmoy et al. 2018
ERR2663859	ERR2663859	4.3.1.1	Bangladesh	2013	Tanmoy et al. 2018
ERR2663860	ERR2663860	4.3.1.1	Bangladesh	2013	Tanmoy et al. 2018
ERR2663861	ERR2663861	4.3.1.1	Bangladesh	2013	Tanmoy et al. 2018
ERR2663862	ERR2663862	4.3.1.3	Bangladesh	2013	Tanmoy et al. 2018
ERR2663864	ERR2663864	4.3.1.1	Bangladesh	2006	Tanmoy et al. 2018
ERR2663865	ERR2663865	4.3.1.3	Bangladesh	2006	Tanmoy et al. 2018
ERR2663867	ERR2663867	4.3.1.1	Bangladesh	2005	Tanmoy et al. 2018
ERR2663871	ERR2663871	4.3.1.1	Bangladesh	2006	Tanmoy et al. 2018
ERR2663872	ERR2663872	4.3.1.1	Bangladesh	2007	Tanmoy et al. 2018
ERR2663875	ERR2663875	4.3.1.1	Bangladesh	2009	Tanmoy et al. 2018
ERR2663876	ERR2663876	4.3.1.1	Bangladesh	2009	Tanmoy et al. 2018
ERR2663877	ERR2663877	4.3.1.1	Bangladesh	2009	Tanmoy et al. 2018
ERR2663880	ERR2663880	4.3.1.1	Bangladesh	2009	Tanmoy et al. 2018
ERR2663881	ERR2663881	4.3.1.3	Bangladesh	2009	Tanmoy et al. 2018
ERR2663883	ERR2663883	4.3.1	Bangladesh	2009	Tanmoy et al. 2018
ERR2663884	ERR2663884	4.3.1.1	Bangladesh	2009	Tanmoy et al. 2018
ERR2663885	ERR2663885	4.3.1.3	Bangladesh	2009	Tanmoy et al. 2018
ERR2663888	ERR2663888	4.3.1.1	Bangladesh	2009	Tanmoy et al. 2018
ERR2663891	ERR2663891	4.3.1.3	Bangladesh	2009	Tanmoy et al. 2018
ERR2663892	ERR2663892	4.3.1.1	Bangladesh	2009	Tanmoy et al. 2018
ERR2663894	ERR2663894	4.3.1.3	Bangladesh	2009	Tanmoy et al. 2018
ERR2663896	ERR2663896	4.3.1.1	Bangladesh	2010	Tanmoy et al. 2018
ERR2663897	ERR2663897	4.3.1.1	Bangladesh	2010	Tanmoy et al. 2018
ERR2663903	ERR2663903	4.3.1.3	Bangladesh	2010	Tanmoy et al. 2018
ERR2663907	ERR2663907	4.3.1.3	Bangladesh	2005	Tanmoy et al. 2018
ERR2663908	ERR2663908	4.3.1.1	Bangladesh	2010	Tanmoy et al. 2018
ERR2663909	ERR2663909	4.3.1.1	Bangladesh	2006	Tanmoy et al. 2018
ERR2663910	ERR2663910	4.3.1.1	Bangladesh	2010	Tanmoy et al. 2018
ERR2663911	ERR2663911	4.3.1.1	Bangladesh	2006	Tanmoy et al. 2018
ERR2663912	ERR2663912	4.3.1.3	Bangladesh	2010	Tanmoy et al. 2018
ERR2663914	ERR2663914	4.3.1.1	Bangladesh	2010	Tanmoy et al. 2018
ERR2663916	ERR2663916	4.3.1.1	Bangladesh	2010	Tanmoy et al. 2018
ERR2663918	ERR2663918	4.3.1.3	Bangladesh	2011	Tanmoy et al. 2018
ERR2663919	ERR2663919	4.3.1.1	Bangladesh	2007	Tanmoy et al. 2018
ERR2663923	ERR2663923	4.3.1.1	Bangladesh	2011	Tanmoy et al. 2018
ERR2663924	ERR2663924	4.3.1.1	Bangladesh	2008	Tanmoy et al. 2018
ERR2663925	ERR2663925	4.3.1.2	Bangladesh	2011	Tanmoy et al. 2018
ERR2663928	ERR2663928	4.3.1.1	Bangladesh	2004	Tanmoy et al. 2018
ERR2663931	ERR2663931	4.3.1.1	Bangladesh	2004	Tanmoy et al. 2018
ERR2663932	ERR2663932	4.3.1.1	Bangladesh	2011	Tanmoy et al. 2018
ERR2663933	ERR2663933	4.3.1.3	Bangladesh	2004	Tanmoy et al. 2018
ERR2663938	ERR2663938	4.3.1.1	Bangladesh	2005	Tanmoy et al. 2018
ERR2663945	ERR2663945	4.3.1.1	Bangladesh	2011	Tanmoy et al. 2018
ERR2663947	ERR2663947	4.3.1.3	Bangladesh	2006	Tanmoy et al. 2018
ERR2663948	ERR2663948	4.3.1.1	Bangladesh	2011	Tanmoy et al. 2018
ERR2663949	ERR2663949	4.3.1.1	Bangladesh	2006	Tanmoy et al. 2018
ERR2663950	ERR2663950	4.3.1.1	Bangladesh	2011	Tanmoy et al. 2018
ERR2663951	ERR2663951	4.3.1.1	Bangladesh	2006	Tanmoy et al. 2018
ERR2663953	ERR2663953	4.3.1.1	Bangladesh	2007	Tanmoy et al. 2018
ERR2663955	ERR2663955	4.3.1.1	Bangladesh	2011	Tanmoy et al. 2018
ERR2663957	ERR2663957	4.3.1.1	Bangladesh	2011	Tanmoy et al. 2018
ERR2663958	ERR2663958	4.3.1.1	Bangladesh	2007	Tanmoy et al. 2018
ERR2663959	ERR2663959	4.3.1.1	Bangladesh	2011	Tanmoy et al. 2018
ERR2663960	ERR2663960	4.3.1.3	Bangladesh	2007	Tanmoy et al. 2018
ERR2663961	ERR2663961	4.3.1.3	Bangladesh	2012	Tanmoy et al. 2018
ERR2663962	ERR2663962	4.3.1.1	Bangladesh	2012	Tanmoy et al. 2018
ERR2663963	ERR2663963	4.3.1.1	Bangladesh	2007	Tanmoy et al. 2018
ERR2663966	ERR2663966	4.3.1.1	Bangladesh	2012	Tanmoy et al. 2018
ERR2663967	ERR2663967	4.3.1.1	Bangladesh	2007	Tanmoy et al. 2018
ERR2663970	ERR2663970	4.3.1.3	Bangladesh	2007	Tanmoy et al. 2018
ERR2663971	ERR2663971	4.3.1.3	Bangladesh	2012	Tanmoy et al. 2018
ERR2663973	ERR2663973	4.3.1.3	Bangladesh	2012	Tanmoy et al. 2018
ERR2663974	ERR2663974	4.3.1.1	Bangladesh	2007	Tanmoy et al. 2018
ERR2663975	ERR2663975	4.3.1.1	Bangladesh	2012	Tanmoy et al. 2018
ERR2663976	ERR2663976	4.3.1.1	Bangladesh	2007	Tanmoy et al. 2018
ERR2663978	ERR2663978	4.3.1.1	Bangladesh	2012	Tanmoy et al. 2018
ERR2663980	ERR2663980	4.3.1.3	Bangladesh	2012	Tanmoy et al. 2018
ERR2663982	ERR2663982	4.3.1.3	Bangladesh	2012	Tanmoy et al. 2018
ERR2663983	ERR2663983	4.3.1.3	Bangladesh	2008	Tanmoy et al. 2018
ERR2663984	ERR2663984	4.3.1.1	Bangladesh	2012	Tanmoy et al. 2018
ERR2663986	ERR2663986	4.3.1.1	Bangladesh	2008	Tanmoy et al. 2018
ERR2663987	ERR2663987	4.3.1.1	Bangladesh	2012	Tanmoy et al. 2018
ERR2663989	ERR2663989	4.3.1.1	Bangladesh	2012	Tanmoy et al. 2018
ERR2663991	ERR2663991	4.3.1.3	Bangladesh	2012	Tanmoy et al. 2018
ERR2663992	ERR2663992	4.3.1.1	Bangladesh	2008	Tanmoy et al. 2018
ERR2663993	ERR2663993	4.3.1.1	Bangladesh	2012	Tanmoy et al. 2018
ERR2663994	ERR2663994	4.3.1.3	Bangladesh	2008	Tanmoy et al. 2018
ERR2663995	ERR2663995	4.3.1.1	Bangladesh	2008	Tanmoy et al. 2018
ERR2663997	ERR2663997	4.3.1.3	Bangladesh	2008	Tanmoy et al. 2018
ERR2663999	ERR2663999	4.3.1.1	Bangladesh	2005	Tanmoy et al. 2018
ERR3477453	ERR3477453	4.3.1.1	Bangladesh	2013	Hooda et al. 2019
ERR3477454	ERR3477454	4.3.1.1	Bangladesh	2013	Hooda et al. 2019
ERR3477455	ERR3477455	4.3.1.1	Bangladesh	2014	Hooda et al. 2019
ERR3477457	ERR3477457	4.3.1.1	Bangladesh	2014	Hooda et al. 2019
ERR3477458	ERR3477458	4.3.1.1	Bangladesh	2014	Hooda et al. 2019
ERR3477459	ERR3477459	4.3.1.1	Bangladesh	2014	Hooda et al. 2019
ERR3477460	ERR3477460	4.3.1.1	Bangladesh	2015	Hooda et al. 2019
ERR3477461	ERR3477461	4.3.1.1	Bangladesh	2016	Hooda et al. 2019
ERR3477462	ERR3477462	4.3.1.1	Bangladesh	2016	Hooda et al. 2019
ERR3477463	ERR3477463	4.3.1.1	Bangladesh	2016	Hooda et al. 2019
ERR3477464	ERR3477464	4.3.1.1	Bangladesh	2016	Hooda et al. 2019
ERR3477465	ERR3477465	4.3.1.1	Bangladesh	2016	Hooda et al. 2019
ERR586912	ERR586912	4.3.1.2	Nepal	2013	Thanh et al. 2016
ERR586914	ERR586914	4.3.1.2	Nepal	2013	Thanh et al. 2016
ERR586915	ERR586915	4.3.1.2	Nepal	2013	Thanh et al. 2016
ERR586917	ERR586917	4.3.1.2	Nepal	2013	Thanh et al. 2016
ERR586919	ERR586919	4.3.1.2	Nepal	2013	Thanh et al. 2016
ERR586921	ERR586921	4.3.1.2	Nepal	2013	Thanh et al. 2016
SRR1957793	SRR1957793	4.3.1.1	Bangladesh	2014	Ingle et al. 2019
SRR1957813	SRR1957813	4.3.1.1	Bangladesh	2014	Ingle et al. 2019
SRR1957928	SRR1957928	4.3.1.2	India	2014	Ingle et al. 2019
SRR1957938	SRR1957938	4.3.1	No Travel Reported	2014	Ingle et al. 2019
SRR1957959	SRR1957959	4.3.1.2	India	2014	Ingle et al. 2019
SRR1958216	SRR1958216	4.3.1	No Travel Information	2014	Ingle et al. 2019
SRR1958222	SRR1958222	4.3.1.1	India	2014	Ingle et al. 2019
SRR1958283	SRR1958283	4.3.1.2	India	2014	Ingle et al. 2019
SRR1958561	SRR1958561	4.3.1.1	Pakistan	2014	Ingle et al. 2019
SRR1958607	SRR1958607	4.3.1.2	No Travel Information	2014	Ingle et al. 2019
SRR1958618	SRR1958618	4.3.1	No Travel Information	2014	Ingle et al. 2019
SRR1958657	SRR1958657	4.3.1	No Travel Information	2014	Ingle et al. 2019
SRR1959230	SRR1959230	4.3.1.1	Tanzania	2015	Ingle et al. 2019
SRR1959252	SRR1959252	4.3.1.1	Pakistan	2015	Ingle et al. 2019
SRR1959506	SRR1959506	4.3.1	Pakistan	2015	Ingle et al. 2019
SRR1960094	SRR1960094	4.3.1.2	No Travel Information	2014	Ingle et al. 2019
SRR1960123	SRR1960123	4.3.1.2	India	2014	Ingle et al. 2019
SRR1960208	SRR1960208	4.3.1.1	Tanzania	2015	Ingle et al. 2019
SRR1962043	SRR1962043	4.3.1.1	Pakistan	2014	Ingle et al. 2019
SRR1963102	SRR1963102	4.3.1.1	Zimbabwe	2014	Ingle et al. 2019
SRR1963107	SRR1963107	4.3.1.2	India	2014	Ingle et al. 2019
SRR1963114	SRR1963114	4.3.1.1	Pakistan	2014	Ingle et al. 2019
SRR1963323	SRR1963323	4.3.1.1	Pakistan	2014	Ingle et al. 2019
SRR1963433	SRR1963433	4.3.1.1	No Travel Information	2014	Ingle et al. 2019
SRR1963449	SRR1963449	4.3.1.1	Pakistan	2015	Ingle et al. 2019
SRR1963459	SRR1963459	4.3.1.1	India	2015	Ingle et al. 2019
SRR1965048	SRR1965048	4.3.1.1	United Arab Emirates	2014	Ingle et al. 2019
SRR1965050	SRR1965050	4.3.1.1	Bangladesh	2015	Ingle et al. 2019
SRR1965051	SRR1965051	4.3.1.1	No Travel Information	2014	Ingle et al. 2019
SRR1965082	SRR1965082	4.3.1.2	India	2014	Ingle et al. 2019
SRR1965172	SRR1965172	4.3.1.2	India	2014	Ingle et al. 2019
SRR1965420	SRR1965420	4.3.1.1	Zimbabwe	2014	Ingle et al. 2019
SRR1965474	SRR1965474	4.3.1.1	Pakistan	2014	Ingle et al. 2019
SRR1965540	SRR1965540	4.3.1	Pakistan	2014	Ingle et al. 2019
SRR1965658	SRR1965658	4.3.1.1	Zimbabwe	2014	Ingle et al. 2019
SRR1965865	SRR1965865	4.3.1.2	India	2014	Ingle et al. 2019
SRR1966027	SRR1966027	4.3.1.2	Iraq	2014	Ingle et al. 2019
SRR1966032	SRR1966032	4.3.1.1	Pakistan	2014	Ingle et al. 2019
SRR1966037	SRR1966037	4.3.1.1	Pakistan	2014	Ingle et al. 2019
SRR1966050	SRR1966050	4.3.1.2	India, Nepal	2014	Ingle et al. 2019
SRR1966060	SRR1966060	4.3.1.1	No Travel Information	2014	Ingle et al. 2019
SRR1966086	SRR1966086	4.3.1.2	India	2014	Ingle et al. 2019
SRR1966122	SRR1966122	4.3.1	Pakistan	2014	Ingle et al. 2019
SRR1966192	SRR1966192	4.3.1	Pakistan	2015	Ingle et al. 2019
SRR1966267	SRR1966267	4.3.1.2	India	2014	Ingle et al. 2019
SRR1966316	SRR1966316	4.3.1.2	Uganda	2015	Ingle et al. 2019
SRR1966317	SRR1966317	4.3.1.2	India	2015	Ingle et al. 2019
SRR1966321	SRR1966321	4.3.1.2	India	2014	Ingle et al. 2019
SRR1966326	SRR1966326	4.3.1.1	Pakistan	2014	Ingle et al. 2019
SRR1966355	SRR1966355	4.3.1.1	Zimbabwe	2014	Ingle et al. 2019
SRR1966475	SRR1966475	4.3.1.2	India	2015	Ingle et al. 2019
SRR1966555	SRR1966555	4.3.1.1	Pakistan	2015	Ingle et al. 2019
SRR1966683	SRR1966683	4.3.1.2	India	2014	Ingle et al. 2019
[truncated: 338 more rows]

## Sheet: Appendix 2 Table 2
Article DOI: https://doi.org/10.3201/eid2611.201676
Multiple Introductions of Salmonella enterica Serovar Typhi H58 with Reduced Fluoroquinolone Susceptibility, Chile
Appendix 2
Appendix 2 Table 2. Non-4.3.1 genotypes used as an outgroup for phylogenetic tree rooting in a study of Salmonella enterica Serovar Typhi H58, Chile
Lane_id	Accession no.	Genotype	Year	Country	Publication
10593_2_44	ERR360657	0.0.1	1998	Cameroon	Wong et al. 2016
10562_2_20	ERR357775	0.0.2	2011	Indonesia	Wong et al. 2016
10349_1_89	ERR343337	0.0.3	2002	India	Wong et al. 2016
10592_2_36	ERR360484	0.1.0	2009	Algeria	Wong et al. 2016
10592_2_57	ERR360505	0.1.1	2001	Cameroon	Wong et al. 2016
10593_2_55	ERR360668	0.1.2	1999	Algeria	Wong et al. 2016
10592_2_38	ERR360486	0.1.3	1998	Peru	Wong et al. 2016
10593_2_14	ERR360627	1.1.1	2005	Algeria	Wong et al. 2016
10592_2_63	ERR360511	1.1.3	1976	Democratic Republic of the Congo	Wong et al. 2016
10493_1_28	ERR352453	1.1.4	2011	Unknown	Wong et al. 2016
10561_2_77	ERR357652	1.2.1	1993	Vietnam	Wong et al. 2016
10592_2_5	ERR360453	2.0.0	2003	Pakistan	Wong et al. 2016
10592_2_2	ERR360450	2.0.1	2003	Pakistan	Wong et al. 2016
10349_1_73	ERR343321	2.0.2	2011	Mexico	Wong et al. 2016
10541_2_8	ERR357445	2.1.0	2011	East Timor	Wong et al. 2016
10060_5_18	ERR331221	2.1.1	2006	Indonesia	Wong et al. 2016
10349_1_3	ERR343251	2.1.2	2002	Western Asia	Wong et al. 2016
10071_3_76	ERR338052	2.1.3	2004	Indonesia	Wong et al. 2016
10349_1_2	ERR343250	2.1.4	2002	Western Asia	Wong et al. 2016
10493_1_42	ERR352467	2.1.5	2011	Indonesia	Wong et al. 2016
10060_5_49	ERR331252	2.1.6	2009	Indonesia	Wong et al. 2016
10562_2_49	ERR357804	2.1.7	1993	Papua New Guinea	Wong et al. 2016
9953_5_54	ERR326650	2.1.8	2006	Indonesia	Wong et al. 2016
9953_5_57	ERR326653	2.1.9	2007	Indonesia	Wong et al. 2016
10060_6_73	ERR331370	2.2.0	2006	Tanzania	Wong et al. 2016
10493_1_15	ERR352440	2.2.1	2012	India	Wong et al. 2016
10562_2_12	ERR357767	2.2.2	2011	India	Wong et al. 2016
10209_5_36	ERR340792	2.2.3	2002	Laos	Wong et al. 2016
9475_4_57	ERR279353	2.2.4	2004	India	Wong et al. 2016
10593_2_56	ERR360669	2.3.1	2007	Cameroon	Wong et al. 2016
10592_2_59	ERR360507	2.3.2	1999	Mali	Wong et al. 2016
10593_2_49	ERR360662	2.3.3	2000	Bangladesh	Wong et al. 2016
9953_5_69	ERR326665	2.3.4	2010	Laos	Wong et al. 2016
10493_1_70	ERR352495	2.3.5	1983	Fiji	Wong et al. 2016
10071_3_68	ERR338044	2.4.0	2009	South Africa	Wong et al. 2016
10071_3_40	ERR338016	2.4.1	2006	South Africa	Wong et al. 2016
10349_1_5	ERR343253	2.5.0	2002	India	Wong et al. 2016
10561_2_5	ERR357580	2.5.1	2011	DRC	Wong et al. 2016
10060_5_34	ERR331237	3.0.0	2011	Indonesia	Wong et al. 2016
10593_2_45	ERR360658	3.0.1	2000	Morocco	Wong et al. 2016
10541_2_6	ERR357443	3.0.2	2012	India	Wong et al. 2016
10593_2_18	ERR360631	3.1.0	2002	China	Wong et al. 2016
10593_2_58	ERR360671	3.1.1	2004	Benin	Wong et al. 2016
9953_5_15	ERR326611	3.1.2	2010	Indonesia	Wong et al. 2016
10060_6_66	ERR331363	3.2.1	2010	Laos	Wong et al. 2016
10592_2_25	ERR360473	3.2.2	2003	Pakistan	Wong et al. 2016
10592_2_17	ERR360465	3.3.0	2003	Pakistan	Wong et al. 2016
7468_7_78	ERR108677	3.3.1	2009	Tanzania	Wong et al. 2016
9953_5_93	ERR326689	3.4.0	2008	Laos	Wong et al. 2016
8490_6_44	ERR213262	3.5.0	1996	Fiji	Wong et al. 2016
10493_1_76	ERR352501	3.5.1	1985	Fiji	Wong et al. 2016
10060_6_15	ERR331312	3.5.2	2010	Laos	Wong et al. 2016
10492_1_5	ERR352258	3.5.3	2010	Samoa	Wong et al. 2016
10071_8_55	ERR338124	3.5.4	2012	Samoa	Wong et al. 2016
10071_8_60	ERR338129	4.1.0	2012	Samoa	Wong et al. 2016
9475_6_92	ERR279189	4.1.1	2006	Malawi	Wong et al. 2016
8490_6_49	ERR213267	4.2.0	1996	Fiji	Wong et al. 2016
8447_8_28	ERR204271	4.2.1	2008	Fiji	Wong et al. 2016
8490_5_25	ERR213243	4.2.2	2011	Fiji	Wong et al. 2016
8490_6_61	ERR213279	4.2.3	1994	Fiji	Wong et al. 2016
